# Supplementary material for: The changing face of acute low back pain management by physiotherapists, osteopaths and chiropractors in the UK: a 20-year comparison from 2003 to 2023
Source: BMC Musculoskelet Disord. 2025 Oct 2;26:887. doi: 10.1186/s12891-025-09192-9 (PMC12490145; doi:10.1186/s12891-025-09192-9)
Supplement: Supplementary file 2 — Supplementary Material 2. [file 12891_2025_9192_MOESM2_ESM.xlsx]

## Sheet: evans_shared_data
study_id	date_merged	age_merged	work_uk_merged	gender_merged	prof_group_merged	years_qualified	funding_private_merged	funding_nhs_merged	caseload_lbp_merged	personal_lbp_merged	personal_lbp_12months_merged	vignette_investigations_notests_merged	vignette_investigations_bonescan_merged	vignette_investigations_emg_merged	vignette_investigations_esr_merged	vignette_investigations_urinalys_merged	vignette_investigations_lumxray_merged	vignette_investigations_sacrxray_merged	vignette_investigations_ct_merged	vignette_investigations_mri_merged	vignette_investigations_myelogra_merged	vignette_other_investigations_merged	vignette_interventions_acupunct_merged	vignette_interventions_psychosoc_merged	vignette_interventions_bedrest_merged	vignette_interventions_genadvic_merged	vignette_interventions_genexerc_merged	vignette_interventions_interfer_merged	vignette_interventions_corset_merged	vignette_interventions_normact_merged	vignette_interventions_traction_merged	vignette_interventions_neurmob_merged	vignette_interventions_massage_merged	vignette_interventions_specexer_merged	vignette_interventions_spinman_merged	vignette_interventions_spinmob_merged	vignette_interventions_stretch_merged	vignette_interventions_tens_merged	vignette_interventions_ultrasnd_merged	vignette_other_interventions_merged	vignette_activity_merged	vignette_work_merged	vignette_bedrest_merged
1_2003	2003	30	1	male	chiro	1	yes	no	51-75%	no	Not applicable	yes	NA	NA	NA	NA	NA	NA	NA	NA	NA	Yes	NA	NA	NA	yes	NA	yes	NA	NA	NA	NA	yes	NA	yes	NA	NA	NA	yes	Yes	Avoids only painful activities	Works light duties, full time	Avoids resting in bed as much as possible
2_2003	2003	44	1	female	chiro	3	yes	no	51-75%	no	Not applicable	yes	NA	NA	NA	NA	NA	NA	NA	NA	NA	No	NA	yes	NA	yes	yes	NA	NA	yes	NA	NA	yes	NA	yes	NA	NA	NA	NA	No	Limits activities to moderate exertion	Works light duties, full time	Avoids resting in bed entirely
5_2003	2003	31	1	female	chiro	9	yes	no	51-75%	yes	yes	yes	NA	NA	NA	NA	NA	NA	NA	NA	NA	No	NA	NA	NA	yes	NA	NA	NA	yes	NA	NA	yes	NA	yes	NA	NA	NA	NA	No	Limits activities to moderate exertion	Works light duties, part time	Avoids resting in bed as much as possible
6_2003	2003	44	1	male	chiro	12	no	no	51-75%	yes	yes	yes	NA	NA	NA	NA	NA	NA	NA	NA	NA	No	NA	NA	NA	NA	NA	NA	NA	yes	NA	NA	NA	yes	yes	NA	NA	NA	NA	Yes	Limits activities to moderate exertion	Works light duties, full time	Rests in bed only when pain is severe
11_2003	2003	27	1	male	chiro	1	yes	no	51-75%	yes	yes	yes	NA	NA	NA	NA	NA	NA	NA	NA	NA	No	NA	NA	NA	NA	yes	NA	NA	yes	NA	NA	NA	NA	yes	NA	yes	NA	NA	No	Avoids only painful activities	Works light duties, part time	Avoids resting in bed as much as possible
12_2003	2003	44	1	male	chiro	17	yes	no	51-75%	yes	no	yes	NA	NA	NA	NA	NA	NA	NA	NA	NA	No	NA	NA	NA	yes	yes	NA	NA	yes	yes	NA	yes	yes	yes	NA	yes	NA	NA	No	Avoids only painful activities	Remains off work	Avoids resting in bed as much as possible
16_2003	2003	41	1	female	chiro	9	yes	no	51-75%	yes	yes	yes	NA	NA	NA	NA	NA	NA	NA	NA	NA	No	NA	NA	NA	NA	NA	NA	NA	NA	NA	NA	NA	yes	yes	NA	NA	NA	NA	No	Avoids only painful activities	Works light duties, full time	Avoids resting in bed as much as possible
17_2003	2003	44	1	female	chiro	14	yes	no	26-50%	yes	yes	yes	NA	NA	NA	NA	NA	NA	NA	NA	NA	No	NA	NA	NA	yes	NA	NA	NA	NA	NA	NA	yes	NA	yes	NA	NA	NA	yes	Yes	Limits activities to light exertion	Works light duties, full time	Avoids resting in bed entirely
20_2003	2003	50	1	male	chiro	25	yes	no	51-75%	yes	no	yes	NA	NA	NA	NA	NA	NA	NA	NA	NA	Yes	NA	yes	NA	yes	yes	NA	NA	NA	NA	NA	yes	yes	yes	yes	NA	NA	NA	No	Avoids only painful activities	Works light duties, part time	Avoids resting in bed as much as possible
25_2003	2003	46	1	male	physio	21	yes	no	51-75%	yes	yes	yes	NA	NA	NA	NA	NA	NA	NA	NA	NA	Yes	NA	NA	NA	NA	NA	yes	NA	NA	NA	NA	yes	NA	yes	NA	NA	NA	NA	Yes	Avoids only painful activities	Works light duties, full time	Avoids resting in bed entirely
26_2003	2003	50	1	male	chiro	21	yes	no	51-75%	yes	yes	NA	NA	NA	NA	NA	yes	NA	NA	NA	NA	No	NA	NA	NA	NA	NA	NA	yes	NA	NA	NA	yes	NA	NA	NA	NA	NA	NA	Yes	Limits activities to light exertion	Remains off work	Avoids resting in bed as much as possible
32_2003	2003	23	1	female	chiro	1	yes	no	51-75%	yes	yes	yes	NA	NA	NA	NA	NA	NA	NA	NA	NA	No	NA	NA	NA	NA	NA	NA	NA	yes	NA	NA	yes	NA	NA	yes	yes	NA	NA	No	Limits activities to moderate exertion	Works light duties, full time	Avoids resting in bed as much as possible
34_2003	2003	30	1	male	chiro	2	yes	no	51-75%	yes	no	yes	NA	NA	NA	NA	NA	NA	NA	NA	NA	No	NA	NA	NA	yes	NA	NA	NA	yes	NA	NA	NA	NA	yes	yes	NA	NA	yes	No	Limits activities to light exertion	Works light duties, part time	Avoids resting in bed as much as possible
35_2003	2003	61	1	male	chiro	37	yes	no	51-75%	yes	yes	NA	NA	NA	NA	NA	yes	yes	NA	NA	NA	No	yes	yes	NA	yes	NA	yes	NA	yes	NA	NA	yes	yes	yes	NA	yes	NA	yes	Yes	Avoids only painful activities	Remains off work	Rests in bed only when pain is severe
39_2003	2003	40	1	female	physio	20	yes	no	26-50%	yes	no	yes	NA	NA	NA	NA	NA	NA	NA	NA	NA	No	NA	NA	NA	yes	NA	NA	NA	yes	NA	NA	NA	NA	yes	NA	yes	NA	NA	No	Avoids only painful activities	Works light duties, part time	Avoids resting in bed as much as possible
42_2003	2003	32	1	male	chiro	5	yes	no	10-25%	yes	no	yes	NA	NA	NA	NA	NA	NA	NA	NA	NA	No	NA	yes	NA	NA	NA	NA	NA	NA	yes	NA	yes	NA	NA	NA	NA	NA	NA	Yes	Avoids only painful activities	Works light duties, full time	Avoids resting in bed entirely
44_2003	2003	49	1	female	chiro	10	yes	no	51-75%	yes	yes	yes	NA	NA	NA	NA	NA	NA	NA	NA	NA	No	NA	NA	NA	yes	NA	yes	NA	yes	NA	NA	NA	yes	yes	NA	yes	NA	yes	No	Avoids only painful activities	Works light duties, full time	Avoids resting in bed as much as possible
46_2003	2003	24	1	male	chiro	1	yes	yes	51-75%	no	Not applicable	yes	NA	NA	NA	NA	NA	NA	NA	NA	NA	No	NA	NA	NA	yes	yes	NA	NA	yes	NA	NA	yes	yes	yes	NA	yes	NA	NA	Yes	Avoids only painful activities	Works light duties, full time	Avoids resting in bed entirely
47_2003	2003	26	1	male	chiro	2	yes	no	26-50%	yes	no	yes	NA	NA	NA	NA	NA	NA	NA	NA	NA	No	NA	NA	NA	NA	NA	NA	NA	NA	NA	NA	NA	NA	yes	NA	NA	NA	NA	No	Avoids only painful activities	Works light duties, part time	Avoids resting in bed entirely
49_2003	2003	41	1	male	chiro	14	yes	yes	51-75%	yes	yes	yes	NA	NA	NA	NA	NA	NA	NA	NA	NA	No	NA	NA	NA	yes	yes	NA	NA	NA	NA	NA	yes	NA	NA	yes	yes	NA	NA	No	Avoids only painful activities	Works light duties, part time	Rests in bed only when pain is severe
52_2003	2003	33	1	male	chiro	10	yes	no	51-75%	yes	yes	yes	NA	NA	NA	NA	NA	NA	NA	NA	NA	No	NA	NA	NA	yes	NA	NA	NA	yes	NA	NA	NA	NA	yes	NA	NA	NA	NA	No	Avoids only painful activities	Works light duties, full time	Avoids resting in bed entirely
54_2003	2003	24	1	male	chiro	1	yes	no	51-75%	yes	yes	yes	NA	NA	NA	NA	NA	NA	NA	NA	NA	No	NA	NA	NA	yes	NA	NA	NA	yes	NA	NA	yes	NA	yes	NA	NA	NA	NA	Yes	Avoids only painful activities	Works light duties, full time	Avoids resting in bed as much as possible
57_2003	2003	34	1	male	chiro	11	yes	no	51-75%	yes	yes	yes	NA	NA	NA	NA	NA	NA	NA	NA	NA	No	NA	NA	NA	NA	NA	yes	NA	yes	NA	NA	NA	NA	yes	NA	yes	NA	yes	Yes	Avoids only painful activities	Works light duties, full time	Avoids resting in bed as much as possible
58_2003	2003	44	1	female	chiro	14	yes	yes	26-50%	yes	yes	yes	NA	NA	NA	NA	NA	NA	NA	NA	NA	No	NA	yes	NA	yes	yes	NA	NA	yes	NA	yes	yes	yes	yes	yes	yes	NA	yes	No	Limits activities to light exertion	Works light duties, full time	Avoids resting in bed entirely
60_2003	2003	43	1	male	chiro	17	yes	no	51-75%	yes	no	yes	NA	NA	NA	NA	NA	NA	NA	NA	NA	Yes	NA	NA	NA	yes	NA	NA	NA	NA	NA	NA	yes	NA	yes	NA	NA	NA	NA	Yes	Avoids only painful activities	Works light duties, part time	Avoids resting in bed as much as possible
62_2003	2003	42	1	male	chiro	13	yes	no	More than 75%	no	Not applicable	yes	NA	NA	NA	NA	NA	NA	NA	NA	NA	No	NA	NA	NA	yes	NA	NA	NA	NA	NA	NA	NA	NA	yes	NA	NA	NA	NA	Yes	Limits activities to light exertion	Works full duties, part time	Avoids resting in bed as much as possible
63_2003	2003	40	1	female	chiro	15	yes	no	26-50%	yes	no	yes	NA	NA	NA	NA	NA	NA	NA	NA	NA	No	NA	NA	NA	NA	NA	NA	NA	yes	NA	NA	NA	NA	yes	NA	NA	NA	NA	No	Limits activities to moderate exertion	Works light duties, full time	Avoids resting in bed entirely
70_2003	2003	36	1	female	chiro	8	yes	no	51-75%	yes	yes	yes	NA	NA	NA	NA	NA	NA	NA	NA	NA	No	NA	yes	NA	yes	NA	NA	NA	yes	NA	NA	yes	NA	yes	NA	yes	NA	NA	No	Avoids only painful activities	Works light duties, full time	Avoids resting in bed entirely
71_2003	2003	52	1	male	chiro	8	yes	no	51-75%	yes	no	yes	NA	NA	NA	NA	NA	NA	NA	NA	NA	No	NA	NA	NA	yes	NA	NA	NA	NA	NA	NA	yes	NA	yes	yes	NA	NA	NA	No	Avoids only painful activities	Works light duties, full time	Rests in bed only when pain is severe
78_2003	2003	44	1	male	chiro	17	yes	no	More than 75%	yes	yes	yes	NA	NA	NA	NA	NA	NA	NA	NA	NA	No	NA	NA	NA	yes	yes	NA	NA	NA	NA	NA	NA	NA	yes	NA	NA	NA	NA	Yes	Limits all physical activities	Remains off work	Avoids resting in bed entirely
82_2003	2003	37	1	male	chiro	14	yes	no	26-50%	yes	yes	yes	NA	NA	NA	NA	NA	NA	NA	NA	NA	No	NA	NA	NA	yes	yes	NA	NA	NA	NA	NA	yes	NA	yes	yes	yes	NA	NA	No	Avoids only painful activities	Works light duties, full time	Avoids resting in bed as much as possible
83_2003	2003	33	1	male	chiro	8	yes	no	26-50%	yes	yes	yes	NA	NA	NA	NA	NA	NA	NA	NA	NA	No	NA	NA	NA	yes	NA	yes	NA	NA	NA	yes	yes	yes	yes	NA	NA	NA	NA	Yes	Limits activities to moderate exertion	Works light duties, part time	Avoids resting in bed as much as possible
84_2003	2003	40	1	female	chiro	17	yes	no	26-50%	yes	yes	NA	NA	NA	NA	NA	yes	NA	NA	NA	NA	No	yes	NA	NA	yes	NA	NA	NA	NA	NA	NA	yes	NA	yes	NA	yes	NA	NA	No	Limits activities to light exertion	Works light duties, part time	Rests in bed only when pain is severe
85_2003	2003	35	1	male	chiro	12	yes	no	26-50%	yes	yes	yes	NA	NA	NA	NA	NA	NA	NA	NA	NA	No	NA	NA	NA	yes	NA	NA	NA	NA	NA	NA	yes	NA	yes	NA	NA	NA	NA	No	Limits activities to moderate exertion	Works light duties, part time	NA
86_2003	2003	35	1	female	chiro	1	yes	no	51-75%	yes	yes	yes	NA	NA	NA	NA	NA	NA	NA	NA	NA	Yes	NA	NA	NA	yes	yes	NA	NA	yes	NA	NA	yes	NA	yes	NA	yes	NA	NA	No	Avoids only painful activities	Works light duties, full time	Avoids resting in bed as much as possible
92_2003	2003	29	1	male	chiro	4	yes	no	26-50%	yes	yes	yes	NA	NA	NA	NA	NA	NA	NA	NA	NA	No	NA	NA	NA	yes	NA	NA	NA	NA	NA	NA	yes	NA	yes	yes	NA	NA	NA	No	Limits activities to light exertion	Works light duties, part time	Rests in bed only when pain is severe
97_2003	2003	58	1	male	chiro	24	yes	no	26-50%	yes	no	NA	NA	NA	yes	yes	yes	yes	NA	NA	NA	Yes	NA	NA	NA	NA	NA	NA	NA	NA	NA	NA	NA	yes	NA	NA	NA	NA	NA	No	Limits activities to light exertion	NA	NA
98_2003	2003	37	1	male	chiro	13	yes	no	26-50%	yes	yes	yes	NA	NA	NA	NA	NA	NA	NA	NA	NA	No	NA	NA	NA	yes	NA	NA	NA	NA	NA	NA	yes	NA	yes	NA	yes	NA	NA	Yes	Limits activities to light exertion	Works light duties, part time	Avoids resting in bed as much as possible
99_2003	2003	40	1	female	chiro	2	yes	no	51-75%	no	Not applicable	yes	NA	NA	NA	NA	NA	NA	NA	NA	NA	No	NA	NA	NA	yes	NA	NA	NA	yes	NA	NA	yes	yes	yes	NA	yes	NA	NA	No	Limits activities to moderate exertion	Works full duties, part time	Avoids resting in bed as much as possible
102_2003	2003	49	1	male	chiro	16	yes	yes	51-75%	yes	no	NA	NA	NA	NA	NA	yes	NA	NA	NA	NA	Yes	NA	yes	NA	yes	NA	NA	NA	yes	NA	NA	NA	NA	yes	NA	NA	NA	NA	No	Limits activities to moderate exertion	Works light duties, part time	Avoids resting in bed as much as possible
103_2003	2003	55	1	male	chiro	19	yes	no	51-75%	yes	yes	yes	NA	NA	NA	NA	NA	NA	NA	NA	NA	No	NA	NA	NA	NA	yes	NA	NA	NA	NA	NA	NA	yes	yes	NA	NA	NA	yes	Yes	Limits activities to moderate exertion	Remains off work	Avoids resting in bed as much as possible
104_2003	2003	26	1	female	chiro	3	yes	no	51-75%	yes	no	yes	NA	NA	NA	NA	NA	NA	NA	NA	NA	No	NA	NA	NA	yes	NA	NA	NA	NA	NA	NA	NA	NA	yes	NA	NA	NA	NA	Yes	Limits all physical activities	Works light duties, part time	Avoids resting in bed as much as possible
105_2003	2003	52	1	male	chiro	21	yes	no	51-75%	yes	no	NA	NA	NA	NA	NA	yes	yes	NA	NA	NA	Yes	NA	NA	NA	yes	yes	NA	yes	yes	NA	NA	yes	NA	yes	NA	yes	NA	yes	No	Limits activities to moderate exertion	Works light duties, part time	Rests in bed only when pain is severe
106_2003	2003	39	1	male	chiro	16	yes	no	51-75%	yes	yes	yes	NA	NA	NA	NA	NA	NA	NA	NA	NA	No	NA	yes	NA	yes	yes	NA	NA	NA	NA	NA	NA	yes	yes	NA	NA	NA	NA	No	Limits activities to moderate exertion	Works light duties, full time	Avoids resting in bed as much as possible
109_2003	2003	26	1	male	chiro	1	yes	no	More than 75%	yes	yes	yes	NA	NA	NA	NA	NA	NA	NA	NA	NA	No	yes	NA	NA	yes	NA	NA	NA	NA	NA	NA	yes	NA	yes	NA	yes	NA	NA	No	Limits activities to light exertion	Works light duties, full time	Avoids resting in bed as much as possible
110_2003	2003	56	1	male	chiro	29	yes	no	less than 10%	yes	no	NA	NA	NA	yes	yes	NA	NA	NA	NA	NA	Yes	NA	yes	NA	yes	yes	NA	NA	NA	NA	NA	NA	NA	NA	yes	NA	NA	NA	Yes	Avoids only painful activities	Works light duties, part time	Rests in bed only when pain is severe
111_2003	2003	44	1	male	chiro	9	yes	no	51-75%	yes	no	yes	NA	NA	NA	NA	NA	NA	NA	NA	NA	No	NA	NA	NA	yes	NA	NA	NA	yes	NA	NA	yes	NA	yes	NA	yes	NA	NA	No	Avoids only painful activities	Works light duties, part time	Avoids resting in bed entirely
112_2003	2003	43	1	male	chiro	19	yes	no	51-75%	yes	no	yes	NA	NA	NA	NA	NA	NA	NA	NA	NA	Yes	NA	NA	NA	yes	yes	NA	NA	yes	NA	NA	NA	yes	yes	NA	NA	NA	NA	No	Avoids only painful activities	Remains off work	Avoids resting in bed as much as possible
113_2003	2003	24	1	female	chiro	1	yes	no	51-75%	yes	yes	yes	NA	NA	NA	NA	NA	NA	NA	NA	NA	No	NA	NA	NA	yes	yes	NA	NA	yes	NA	NA	yes	NA	yes	NA	yes	NA	NA	Yes	Limits all physical activities	Works light duties, part time	Avoids resting in bed as much as possible
115_2003	2003	38	1	female	osteo	15	yes	yes	51-75%	yes	yes	yes	NA	NA	NA	NA	NA	NA	NA	NA	NA	Yes	NA	NA	NA	yes	NA	NA	NA	NA	NA	NA	yes	yes	yes	yes	yes	NA	NA	No	Limits activities to light exertion	Works light duties, part time	Rests in bed only when pain is severe
117_2003	2003	24	1	female	chiro	1	yes	no	51-75%	no	Not applicable	NA	NA	NA	NA	yes	NA	NA	NA	NA	NA	No	NA	yes	NA	yes	yes	NA	NA	NA	NA	NA	yes	NA	yes	NA	yes	NA	NA	No	Avoids only painful activities	Works light duties, full time	Avoids resting in bed as much as possible
118_2003	2003	40	1	male	chiro	11	yes	no	51-75%	yes	no	yes	NA	NA	NA	NA	NA	NA	NA	NA	NA	No	NA	NA	NA	NA	NA	NA	NA	NA	NA	NA	NA	NA	yes	NA	NA	NA	NA	No	Avoids only painful activities	Works light duties, full time	Avoids resting in bed entirely
119_2003	2003	35	1	male	chiro	11	yes	no	51-75%	yes	yes	yes	NA	NA	NA	NA	NA	NA	NA	NA	NA	No	NA	yes	NA	yes	NA	NA	NA	yes	NA	NA	NA	yes	yes	NA	NA	NA	NA	No	Does not limit any activities	Works full duties, full time	Avoids resting in bed entirely
124_2003	2003	26	1	female	chiro	3	yes	no	51-75%	yes	yes	yes	NA	NA	NA	NA	NA	NA	NA	NA	NA	Yes	NA	NA	NA	NA	NA	NA	NA	NA	NA	NA	yes	NA	yes	yes	NA	NA	NA	Yes	Limits activities to light exertion	Works light duties, part time	Avoids resting in bed as much as possible
126_2003	2003	46	1	male	chiro	2	yes	no	51-75%	yes	yes	yes	NA	NA	NA	NA	NA	NA	NA	NA	NA	No	NA	yes	NA	yes	NA	NA	NA	yes	NA	NA	yes	NA	NA	yes	yes	NA	NA	No	Avoids only painful activities	Works full duties, full time	Avoids resting in bed entirely
127_2003	2003	45	1	male	chiro	10	yes	no	51-75%	yes	no	yes	NA	NA	NA	NA	NA	NA	NA	NA	NA	No	yes	yes	NA	NA	yes	NA	NA	yes	NA	NA	yes	NA	yes	NA	yes	NA	NA	No	Does not limit any activities	Works full duties, full time	Avoids resting in bed entirely
129_2003	2003	33	1	male	chiro	5	yes	no	51-75%	no	Not applicable	yes	NA	NA	NA	NA	NA	NA	NA	NA	NA	No	NA	NA	NA	yes	NA	NA	NA	yes	NA	NA	yes	NA	yes	NA	yes	NA	NA	Yes	Avoids only painful activities	Works light duties, full time	Avoids resting in bed as much as possible
132_2003	2003	40	1	male	chiro	11	yes	no	51-75%	no	Not applicable	yes	NA	NA	NA	NA	NA	NA	NA	NA	NA	No	yes	NA	NA	yes	NA	NA	NA	yes	NA	NA	yes	yes	yes	NA	yes	NA	NA	No	Avoids only painful activities	Works light duties, part time	Avoids resting in bed as much as possible
133_2003	2003	50	1	female	chiro	29	yes	no	26-50%	yes	yes	NA	NA	NA	NA	NA	yes	NA	NA	NA	NA	No	NA	NA	NA	yes	NA	NA	NA	NA	NA	NA	yes	NA	NA	yes	NA	NA	NA	No	Avoids only painful activities	Remains off work	Rests in bed only when pain is severe
134_2003	2003	42	1	male	chiro	19	yes	no	51-75%	yes	yes	yes	NA	NA	NA	NA	NA	NA	NA	NA	NA	Yes	NA	NA	NA	yes	NA	NA	NA	NA	NA	NA	yes	NA	NA	NA	NA	NA	NA	Yes	Avoids only painful activities	Remains off work	Rests in bed only when pain is severe
137_2003	2003	47	1	male	chiro	12	yes	no	51-75%	yes	yes	yes	NA	NA	NA	NA	NA	NA	NA	NA	NA	No	NA	NA	NA	NA	NA	NA	NA	NA	NA	NA	NA	NA	yes	yes	yes	NA	NA	No	Limits activities to moderate exertion	Works full duties, part time	Avoids resting in bed as much as possible
139_2003	2003	29	1	female	chiro	6	yes	no	51-75%	yes	yes	yes	NA	NA	NA	NA	NA	NA	NA	NA	NA	No	NA	NA	NA	yes	NA	NA	NA	yes	NA	NA	yes	yes	yes	NA	NA	NA	NA	Yes	Avoids only painful activities	Works light duties, full time	Avoids resting in bed as much as possible
140_2003	2003	43	1	male	chiro	19	yes	no	51-75%	yes	yes	yes	NA	NA	NA	NA	NA	NA	NA	NA	NA	No	NA	NA	NA	yes	NA	NA	NA	NA	NA	NA	NA	NA	yes	NA	NA	NA	NA	Yes	Limits activities to light exertion	Works light duties, part time	Rests in bed only when pain is severe
142_2003	2003	37	1	male	chiro	12	yes	no	More than 75%	yes	no	yes	NA	NA	NA	NA	NA	NA	NA	NA	NA	No	yes	yes	NA	NA	NA	NA	NA	yes	NA	NA	yes	yes	yes	yes	yes	NA	yes	Yes	Avoids only painful activities	Works light duties, full time	Rests in bed only when pain is severe
143_2003	2003	28	1	female	chiro	3	yes	no	51-75%	yes	yes	yes	NA	NA	NA	NA	NA	NA	NA	NA	NA	No	NA	NA	NA	yes	yes	NA	NA	yes	NA	NA	yes	NA	yes	NA	NA	NA	NA	No	Avoids only painful activities	Works light duties, full time	Avoids resting in bed entirely
144_2003	2003	24	1	female	chiro	2	yes	no	51-75%	yes	no	yes	NA	NA	NA	NA	NA	NA	NA	NA	NA	No	NA	yes	NA	yes	NA	NA	NA	yes	NA	NA	NA	NA	yes	NA	NA	NA	yes	No	Does not limit any activities	Works full duties, full time	Avoids resting in bed entirely
146_2003	2003	32	1	male	chiro	9	yes	no	51-75%	yes	no	yes	NA	NA	NA	NA	NA	NA	NA	NA	NA	Yes	NA	NA	NA	NA	NA	NA	NA	yes	NA	NA	yes	NA	yes	yes	NA	NA	NA	No	Limits activities to moderate exertion	Remains off work	Avoids resting in bed as much as possible
149_2003	2003	35	1	male	chiro	8	yes	no	51-75%	yes	no	yes	NA	NA	NA	NA	NA	NA	NA	NA	NA	No	NA	yes	NA	yes	yes	NA	NA	yes	yes	NA	yes	yes	yes	yes	yes	NA	NA	Yes	Avoids only painful activities	Works light duties, full time	Avoids resting in bed as much as possible
151_2003	2003	34	1	male	chiro	9	yes	no	51-75%	yes	no	yes	NA	NA	NA	NA	NA	NA	NA	NA	NA	No	NA	NA	NA	yes	NA	NA	NA	NA	NA	NA	NA	yes	yes	NA	yes	NA	NA	Yes	Avoids only painful activities	Works light duties, part time	Avoids resting in bed as much as possible
152_2003	2003	27	1	male	chiro	1	yes	no	51-75%	yes	yes	yes	NA	NA	NA	NA	NA	NA	NA	NA	NA	No	NA	NA	NA	NA	NA	NA	NA	yes	NA	NA	yes	NA	yes	NA	yes	NA	NA	Yes	Limits activities to moderate exertion	Remains off work	Avoids resting in bed as much as possible
154_2003	2003	34	1	female	chiro	NA	yes	no	More than 75%	no	Not applicable	yes	NA	NA	NA	NA	NA	NA	NA	NA	NA	No	NA	NA	NA	yes	NA	NA	NA	yes	NA	NA	yes	NA	yes	NA	yes	NA	NA	No	Avoids only painful activities	Works light duties, full time	Avoids resting in bed as much as possible
156_2003	2003	25	1	female	chiro	1	yes	no	More than 75%	yes	yes	yes	NA	NA	NA	NA	NA	NA	NA	NA	NA	No	NA	yes	NA	yes	NA	NA	NA	yes	NA	NA	NA	NA	yes	NA	NA	NA	NA	No	Limits activities to moderate exertion	Works light duties, full time	Avoids resting in bed entirely
158_2003	2003	60	1	male	chiro	32	yes	no	26-50%	yes	yes	NA	NA	NA	NA	NA	yes	NA	NA	NA	NA	No	yes	NA	NA	yes	NA	NA	NA	NA	NA	NA	yes	NA	yes	NA	NA	NA	NA	No	Avoids only painful activities	Remains off work	Avoids resting in bed as much as possible
160_2003	2003	50	1	male	chiro	16	yes	no	51-75%	yes	yes	yes	NA	NA	NA	NA	NA	NA	NA	NA	NA	No	NA	yes	NA	NA	yes	NA	NA	NA	yes	NA	yes	yes	NA	NA	NA	NA	NA	Yes	Limits activities to light exertion	Works light duties, part time	Avoids resting in bed as much as possible
161_2003	2003	23	1	female	chiro	2	yes	no	More than 75%	yes	yes	yes	NA	NA	NA	NA	NA	NA	NA	NA	NA	No	NA	NA	NA	NA	yes	NA	NA	NA	NA	NA	yes	NA	yes	NA	NA	NA	NA	No	Limits activities to moderate exertion	Works light duties, part time	Avoids resting in bed entirely
162_2003	2003	41	1	male	chiro	11	yes	no	51-75%	yes	yes	yes	NA	NA	NA	NA	NA	NA	NA	NA	NA	No	NA	NA	NA	NA	NA	NA	NA	NA	NA	NA	yes	NA	NA	NA	NA	NA	NA	Yes	Avoids only painful activities	Remains off work	Avoids resting in bed as much as possible
164_2003	2003	44	1	female	chiro	17	yes	no	26-50%	yes	no	yes	NA	NA	NA	NA	NA	NA	NA	NA	NA	No	NA	NA	NA	yes	yes	NA	NA	NA	NA	NA	yes	yes	yes	NA	NA	NA	NA	No	Avoids only painful activities	Works light duties, part time	Rests in bed only when pain is severe
165_2003	2003	59	1	male	chiro	4	yes	no	51-75%	yes	yes	yes	NA	NA	NA	NA	NA	NA	NA	NA	NA	Yes	NA	yes	NA	yes	NA	NA	NA	NA	yes	NA	yes	NA	yes	NA	NA	NA	NA	Yes	Limits activities to moderate exertion	Works light duties, part time	Avoids resting in bed as much as possible
166_2003	2003	32	1	male	chiro	2	yes	no	51-75%	yes	no	yes	NA	NA	NA	NA	NA	NA	NA	NA	NA	No	NA	NA	NA	yes	NA	NA	NA	NA	NA	NA	yes	yes	yes	NA	yes	NA	NA	No	Avoids only painful activities	Works light duties, full time	Avoids resting in bed as much as possible
167_2003	2003	39	1	female	chiro	11	yes	no	26-50%	yes	no	yes	NA	NA	NA	NA	NA	NA	NA	NA	NA	No	NA	NA	NA	yes	NA	NA	NA	NA	NA	NA	yes	NA	yes	NA	yes	NA	NA	No	Avoids only painful activities	Works light duties, part time	Avoids resting in bed as much as possible
168_2003	2003	25	1	male	chiro	1	yes	no	51-75%	yes	no	yes	NA	NA	NA	NA	NA	NA	NA	NA	NA	No	NA	NA	NA	yes	NA	NA	NA	yes	NA	NA	yes	NA	yes	NA	yes	NA	NA	No	Avoids only painful activities	Works light duties, full time	Avoids resting in bed as much as possible
169_2003	2003	40	1	male	chiro	12	yes	no	51-75%	no	Not applicable	yes	NA	NA	NA	NA	NA	NA	NA	NA	NA	No	NA	NA	NA	yes	yes	yes	NA	NA	NA	NA	yes	NA	NA	yes	NA	NA	yes	No	Avoids only painful activities	Works light duties, part time	Avoids resting in bed as much as possible
170_2003	2003	56	1	male	chiro	7	yes	no	26-50%	yes	no	yes	NA	NA	NA	NA	NA	NA	NA	NA	NA	No	NA	yes	NA	NA	NA	NA	NA	NA	NA	NA	NA	yes	yes	NA	NA	NA	NA	No	Limits activities to moderate exertion	Works light duties, part time	Avoids resting in bed entirely
172_2003	2003	27	1	male	chiro	4	yes	no	26-50%	no	Not applicable	NA	NA	NA	NA	NA	yes	NA	NA	NA	NA	No	NA	NA	NA	yes	NA	NA	yes	yes	NA	NA	yes	yes	yes	NA	yes	NA	NA	No	Limits activities to light exertion	Remains off work	Avoids resting in bed entirely
175_2003	2003	37	1	female	chiro	16	yes	yes	26-50%	yes	yes	yes	NA	NA	NA	NA	NA	NA	NA	NA	NA	No	NA	NA	NA	NA	yes	NA	NA	yes	NA	NA	yes	NA	yes	NA	yes	NA	NA	No	Avoids only painful activities	Works full duties, part time	Avoids resting in bed as much as possible
176_2003	2003	31	1	male	chiro	8	yes	no	51-75%	yes	no	yes	NA	NA	NA	NA	NA	NA	NA	NA	NA	No	NA	NA	NA	yes	NA	yes	yes	yes	NA	NA	NA	NA	yes	NA	NA	NA	NA	No	Limits activities to light exertion	Works light duties, part time	Avoids resting in bed as much as possible
178_2003	2003	48	1	male	chiro	23	yes	no	26-50%	yes	no	NA	NA	NA	NA	NA	yes	NA	NA	NA	NA	No	NA	NA	NA	yes	NA	NA	NA	NA	NA	NA	NA	NA	yes	NA	NA	NA	NA	No	Limits activities to light exertion	Works light duties, part time	Rests in bed only when pain is severe
180_2003	2003	40	1	female	chiro	2	yes	no	More than 75%	yes	yes	yes	NA	NA	NA	NA	NA	NA	NA	NA	NA	No	NA	yes	NA	yes	yes	NA	NA	yes	NA	NA	yes	yes	yes	NA	yes	NA	NA	Yes	Avoids only painful activities	Works light duties, full time	Avoids resting in bed as much as possible
184_2003	2003	42	1	male	chiro	17	yes	yes	51-75%	yes	yes	NA	NA	NA	NA	NA	yes	NA	NA	NA	NA	No	NA	NA	NA	NA	NA	NA	NA	NA	NA	NA	yes	yes	yes	NA	NA	NA	NA	No	Limits activities to light exertion	Remains off work	Rests in bed only when pain is severe
185_2003	2003	43	1	male	chiro	19	yes	no	26-50%	no	Not applicable	NA	NA	NA	NA	NA	yes	NA	NA	NA	NA	No	NA	yes	NA	yes	NA	NA	NA	yes	NA	NA	yes	yes	yes	NA	yes	NA	yes	No	Avoids only painful activities	Works light duties, part time	Avoids resting in bed as much as possible
186_2003	2003	31	1	male	chiro	5	yes	no	51-75%	yes	no	yes	NA	NA	NA	NA	NA	NA	NA	NA	NA	Yes	NA	yes	NA	NA	NA	NA	NA	yes	NA	NA	NA	NA	yes	NA	NA	NA	NA	Yes	Does not limit any activities	Works light duties, full time	Avoids resting in bed entirely
189_2003	2003	32	1	male	chiro	10	yes	no	51-75%	yes	no	yes	NA	NA	NA	NA	NA	NA	NA	NA	NA	No	NA	NA	NA	yes	NA	NA	NA	yes	NA	NA	yes	yes	yes	yes	yes	NA	NA	No	Limits activities to light exertion	Works full duties, part time	Avoids resting in bed entirely
191_2003	2003	51	1	female	chiro	20	yes	no	26-50%	yes	yes	yes	NA	NA	NA	NA	NA	NA	NA	NA	NA	No	NA	NA	NA	yes	NA	NA	NA	NA	NA	NA	NA	yes	yes	NA	NA	NA	NA	No	Avoids only painful activities	Works light duties, full time	Avoids resting in bed entirely
193_2003	2003	37	1	male	chiro	12	yes	no	51-75%	yes	yes	yes	NA	NA	NA	NA	NA	NA	NA	NA	NA	No	NA	NA	NA	yes	NA	NA	NA	NA	NA	NA	yes	NA	yes	NA	yes	NA	NA	Yes	Avoids only painful activities	Works light duties, part time	Avoids resting in bed as much as possible
194_2003	2003	31	1	male	chiro	8	yes	no	51-75%	no	Not applicable	yes	NA	NA	NA	NA	NA	NA	NA	NA	NA	No	NA	NA	NA	NA	NA	NA	NA	NA	NA	NA	yes	NA	NA	NA	NA	NA	yes	Yes	Avoids only painful activities	Works light duties, full time	Avoids resting in bed as much as possible
197_2003	2003	48	1	male	chiro	5	yes	no	51-75%	yes	yes	yes	NA	NA	NA	NA	NA	NA	NA	NA	NA	No	NA	NA	NA	NA	NA	NA	NA	yes	NA	NA	NA	NA	yes	NA	yes	NA	NA	No	Avoids only painful activities	Works light duties, full time	Avoids resting in bed as much as possible
198_2003	2003	23	1	female	chiro	1	yes	no	51-75%	no	Not applicable	yes	NA	NA	NA	NA	NA	NA	NA	NA	NA	No	NA	NA	NA	yes	NA	NA	NA	yes	NA	NA	yes	NA	yes	NA	NA	NA	NA	No	Limits activities to light exertion	Works light duties, full time	Avoids resting in bed as much as possible
199_2003	2003	38	1	male	chiro	2	yes	no	51-75%	yes	yes	NA	NA	NA	NA	yes	NA	NA	NA	NA	NA	No	NA	yes	NA	yes	NA	NA	NA	yes	NA	NA	yes	NA	yes	yes	NA	NA	yes	No	Limits activities to light exertion	Works light duties, full time	Avoids resting in bed as much as possible
202_2003	2003	37	1	female	chiro	13	yes	no	51-75%	yes	yes	NA	NA	NA	NA	yes	NA	NA	NA	NA	NA	No	NA	NA	NA	yes	NA	NA	NA	yes	NA	NA	yes	NA	yes	NA	NA	NA	NA	No	Does not limit any activities	Works full duties, full time	Avoids resting in bed entirely
204_2003	2003	76	1	male	chiro	40	yes	no	26-50%	yes	no	NA	NA	NA	NA	NA	yes	NA	NA	NA	NA	No	NA	NA	NA	yes	NA	NA	NA	NA	NA	NA	NA	NA	yes	NA	NA	NA	NA	No	Limits activities to light exertion	Works light duties, full time	Rests in bed only when pain is severe
205_2003	2003	50	1	male	chiro	25	yes	no	51-75%	yes	no	yes	NA	NA	NA	NA	NA	NA	NA	NA	NA	No	NA	NA	NA	yes	NA	NA	NA	NA	NA	NA	yes	NA	yes	NA	yes	NA	NA	No	Limits activities to light exertion	Works light duties, full time	Avoids resting in bed as much as possible
207_2003	2003	49	1	male	chiro	NA	yes	no	51-75%	yes	yes	yes	NA	NA	NA	NA	NA	NA	NA	NA	NA	Yes	NA	NA	NA	yes	yes	NA	NA	NA	NA	NA	NA	NA	yes	NA	yes	NA	NA	No	Avoids only painful activities	Remains off work	Avoids resting in bed as much as possible
208_2003	2003	40	1	male	chiro	4	yes	no	51-75%	yes	no	yes	NA	NA	NA	NA	NA	NA	NA	NA	NA	No	NA	yes	NA	yes	yes	NA	NA	yes	NA	NA	yes	NA	yes	yes	yes	NA	NA	Yes	Avoids only painful activities	Works light duties, part time	Avoids resting in bed as much as possible
209_2003	2003	40	1	female	chiro	15	yes	no	26-50%	yes	yes	NA	NA	NA	NA	NA	yes	NA	NA	NA	NA	No	NA	yes	NA	NA	yes	NA	NA	NA	NA	NA	NA	yes	yes	NA	NA	yes	NA	Yes	Limits activities to moderate exertion	Remains off work	Avoids resting in bed as much as possible
210_2003	2003	42	1	male	chiro	7	yes	no	51-75%	yes	no	yes	NA	NA	NA	NA	NA	NA	NA	NA	NA	No	NA	yes	NA	yes	NA	NA	NA	yes	NA	NA	NA	NA	yes	NA	yes	NA	yes	Yes	Avoids only painful activities	Works light duties, part time	Avoids resting in bed as much as possible
214_2003	2003	38	1	male	chiro	15	yes	yes	51-75%	no	Not applicable	yes	NA	NA	NA	NA	NA	NA	NA	NA	NA	No	NA	NA	NA	yes	yes	NA	NA	NA	yes	NA	NA	yes	yes	yes	yes	NA	NA	No	Avoids only painful activities	Works light duties, part time	Avoids resting in bed as much as possible
215_2003	2003	26	1	male	chiro	3	yes	no	51-75%	yes	no	yes	NA	NA	NA	NA	NA	NA	NA	NA	NA	No	NA	NA	NA	NA	NA	NA	NA	NA	NA	NA	NA	NA	yes	NA	NA	NA	NA	No	Limits activities to light exertion	Remains off work	Avoids resting in bed as much as possible
216_2003	2003	28	1	female	chiro	4	yes	no	26-50%	yes	yes	yes	NA	NA	NA	NA	NA	NA	NA	NA	NA	No	NA	yes	NA	yes	NA	NA	NA	NA	NA	NA	yes	yes	yes	NA	NA	NA	NA	Yes	Limits activities to moderate exertion	Works light duties, full time	Avoids resting in bed as much as possible
219_2003	2003	34	1	female	physio	11	yes	no	51-75%	yes	yes	yes	NA	NA	NA	NA	NA	NA	NA	NA	NA	No	yes	yes	NA	yes	NA	NA	NA	NA	NA	NA	yes	NA	yes	yes	NA	NA	NA	No	Avoids only painful activities	Works light duties, part time	Rests in bed only when pain is severe
221_2003	2003	30	1	male	chiro	6	yes	no	51-75%	yes	no	yes	NA	NA	NA	NA	NA	NA	NA	NA	NA	No	NA	yes	NA	yes	yes	NA	yes	NA	NA	NA	yes	NA	yes	NA	NA	NA	yes	No	Limits activities to light exertion	Works light duties, full time	Rests in bed only when pain is severe
222_2003	2003	23	1	female	chiro	2	yes	no	51-75%	yes	yes	yes	NA	NA	NA	NA	NA	NA	NA	NA	NA	No	NA	NA	NA	yes	NA	NA	NA	yes	NA	NA	yes	yes	yes	NA	yes	NA	NA	No	Avoids only painful activities	Works light duties, full time	Avoids resting in bed entirely
224_2003	2003	44	1	female	chiro	20	yes	yes	51-75%	yes	yes	yes	NA	NA	NA	NA	NA	NA	NA	NA	NA	Yes	NA	NA	NA	yes	NA	NA	NA	yes	NA	NA	yes	yes	yes	yes	NA	NA	yes	No	Limits activities to moderate exertion	Works light duties, full time	Avoids resting in bed entirely
225_2003	2003	38	1	female	chiro	1	yes	no	51-75%	no	Not applicable	yes	NA	NA	NA	NA	NA	NA	NA	NA	NA	No	yes	yes	NA	yes	NA	NA	NA	yes	NA	NA	yes	yes	yes	NA	NA	NA	yes	No	Avoids only painful activities	Works light duties, full time	Avoids resting in bed entirely
226_2003	2003	53	1	female	chiro	12	yes	yes	51-75%	yes	yes	yes	NA	NA	NA	NA	NA	NA	NA	NA	NA	Yes	NA	yes	NA	yes	yes	NA	NA	yes	NA	NA	NA	NA	NA	NA	NA	NA	yes	Yes	Limits activities to light exertion	Works light duties, full time	Avoids resting in bed as much as possible
227_2003	2003	59	1	male	chiro	33	yes	yes	51-75%	yes	yes	yes	NA	NA	NA	NA	NA	NA	NA	NA	NA	No	NA	NA	NA	yes	yes	NA	NA	yes	NA	NA	yes	NA	yes	NA	NA	NA	NA	No	Limits activities to moderate exertion	Works light duties, full time	Avoids resting in bed as much as possible
233_2003	2003	46	1	male	chiro	14	yes	yes	More than 75%	yes	yes	yes	NA	NA	NA	NA	NA	NA	NA	NA	NA	No	NA	yes	NA	yes	yes	NA	NA	yes	NA	NA	yes	yes	yes	yes	yes	NA	NA	Yes	Avoids only painful activities	Works full duties, full time	Avoids resting in bed entirely
235_2003	2003	50	1	male	chiro	5	yes	no	51-75%	yes	no	NA	NA	NA	NA	NA	yes	yes	NA	NA	NA	No	NA	NA	NA	yes	NA	NA	NA	yes	NA	NA	yes	NA	yes	NA	yes	NA	NA	No	Avoids only painful activities	Works light duties, full time	Avoids resting in bed as much as possible
236_2003	2003	45	1	male	chiro	19	yes	no	26-50%	yes	yes	yes	NA	NA	NA	NA	NA	NA	NA	NA	NA	No	NA	NA	NA	yes	NA	NA	NA	yes	NA	NA	NA	NA	yes	NA	NA	NA	NA	Yes	Limits activities to light exertion	Works light duties, part time	Avoids resting in bed entirely
237_2003	2003	47	1	male	chiro	24	yes	yes	51-75%	yes	no	yes	NA	NA	NA	NA	NA	NA	NA	NA	NA	No	NA	yes	NA	NA	yes	NA	NA	yes	NA	NA	yes	NA	yes	NA	NA	NA	NA	No	Does not limit any activities	Works light duties, full time	Avoids resting in bed entirely
240_2003	2003	35	1	male	chiro	12	yes	no	26-50%	yes	yes	NA	NA	NA	NA	NA	yes	yes	NA	NA	NA	No	NA	NA	NA	NA	NA	NA	yes	NA	NA	NA	NA	NA	yes	NA	NA	NA	NA	No	Limits activities to moderate exertion	Works light duties, part time	Avoids resting in bed as much as possible
242_2003	2003	30	1	male	chiro	8	yes	no	51-75%	yes	no	yes	NA	NA	NA	NA	NA	NA	NA	NA	NA	No	NA	NA	NA	NA	NA	NA	NA	yes	NA	yes	yes	NA	yes	NA	yes	NA	NA	No	Avoids only painful activities	Works light duties, full time	Avoids resting in bed as much as possible
243_2003	2003	33	1	male	chiro	12	yes	no	51-75%	yes	yes	NA	NA	NA	NA	NA	NA	NA	NA	NA	NA	Yes	NA	NA	NA	yes	NA	NA	NA	NA	NA	NA	NA	yes	yes	yes	NA	NA	NA	Yes	NA	Works light duties, part time	Avoids resting in bed as much as possible
244_2003	2003	30	1	female	chiro	9	yes	no	26-50%	yes	no	NA	NA	NA	NA	NA	NA	NA	NA	NA	NA	Yes	yes	NA	NA	yes	yes	NA	NA	NA	NA	NA	yes	yes	yes	NA	yes	NA	NA	Yes	Limits activities to light exertion	Works light duties, part time	Rests in bed only when pain is severe
245_2003	2003	45	1	female	chiro	20	yes	no	51-75%	yes	no	yes	NA	NA	NA	NA	NA	NA	NA	NA	NA	Yes	NA	NA	NA	yes	NA	NA	NA	NA	NA	NA	yes	yes	yes	NA	yes	NA	NA	No	Limits activities to light exertion	Works light duties, part time	Rests in bed only when pain is severe
246_2003	2003	55	1	male	chiro	33	yes	no	26-50%	yes	no	yes	NA	NA	NA	NA	NA	NA	NA	NA	NA	No	NA	yes	NA	NA	NA	NA	NA	NA	NA	NA	NA	NA	NA	NA	NA	NA	NA	Yes	Avoids only painful activities	Remains off work	Avoids resting in bed as much as possible
247_2003	2003	36	1	female	chiro	7	yes	yes	51-75%	yes	yes	yes	NA	NA	NA	NA	NA	NA	NA	NA	NA	No	NA	NA	NA	yes	NA	NA	NA	NA	NA	NA	yes	NA	yes	NA	yes	NA	NA	No	Limits activities to light exertion	Remains off work	Avoids resting in bed entirely
249_2003	2003	37	1	male	chiro	3	yes	yes	More than 75%	yes	no	yes	NA	NA	NA	NA	NA	NA	NA	NA	NA	No	NA	NA	NA	yes	NA	NA	NA	NA	NA	NA	NA	yes	NA	NA	NA	NA	NA	Yes	Avoids only painful activities	Remains off work	Avoids resting in bed as much as possible
252_2003	2003	38	1	male	chiro	5	yes	yes	51-75%	yes	no	NA	NA	NA	NA	NA	NA	NA	NA	NA	NA	Yes	NA	NA	NA	yes	NA	NA	NA	NA	NA	NA	NA	NA	yes	yes	NA	NA	yes	No	Avoids only painful activities	Works light duties, full time	Avoids resting in bed as much as possible
254_2003	2003	40	1	male	chiro	16	yes	no	51-75%	no	NA	yes	NA	NA	NA	NA	NA	NA	NA	NA	NA	No	NA	yes	NA	yes	yes	NA	NA	yes	NA	NA	NA	yes	yes	NA	NA	NA	NA	No	Avoids only painful activities	Works full duties, full time	Avoids resting in bed entirely
255_2003	2003	48	1	male	chiro	12	yes	no	51-75%	no	NA	yes	NA	NA	NA	NA	NA	NA	NA	NA	NA	No	NA	NA	NA	NA	NA	NA	NA	yes	NA	NA	yes	NA	yes	NA	NA	NA	NA	No	Avoids only painful activities	Remains off work	Avoids resting in bed entirely
256_2003	2003	50	1	male	chiro	4	no	no	51-75%	yes	no	yes	NA	NA	NA	NA	NA	NA	NA	NA	NA	No	NA	NA	NA	yes	yes	NA	NA	NA	NA	NA	yes	NA	yes	NA	yes	NA	NA	Yes	Limits activities to light exertion	Works light duties, full time	Avoids resting in bed entirely
257_2003	2003	23	1	female	chiro	15	yes	yes	51-75%	yes	NA	NA	NA	NA	NA	yes	NA	NA	NA	NA	NA	No	NA	NA	NA	yes	yes	NA	NA	NA	NA	NA	yes	NA	yes	yes	NA	NA	NA	Yes	Limits activities to light exertion	Remains off work	Avoids resting in bed as much as possible
258_2003	2003	47	1	male	chiro	5	yes	no	More than 75%	yes	yes	NA	NA	NA	NA	NA	yes	NA	NA	NA	NA	Yes	NA	yes	NA	yes	NA	NA	NA	yes	NA	NA	NA	NA	yes	NA	yes	NA	NA	Yes	Avoids only painful activities	Works full duties, full time	Avoids resting in bed entirely
261_2003	2003	33	1	female	chiro	4	yes	no	51-75%	yes	yes	yes	NA	NA	NA	NA	NA	NA	NA	NA	NA	No	NA	NA	NA	yes	yes	yes	NA	NA	NA	NA	NA	yes	yes	NA	NA	NA	NA	No	Avoids only painful activities	Works light duties, part time	Avoids resting in bed as much as possible
262_2003	2003	24	1	male	chiro	2	yes	no	26-50%	yes	yes	yes	NA	NA	NA	NA	NA	NA	NA	NA	NA	No	NA	NA	NA	yes	NA	NA	NA	yes	NA	NA	yes	NA	yes	NA	yes	NA	NA	Yes	Avoids only painful activities	Works light duties, full time	Avoids resting in bed entirely
263_2003	2003	36	1	female	chiro	9	yes	no	51-75%	yes	no	yes	NA	NA	NA	NA	NA	NA	NA	NA	NA	No	NA	yes	NA	yes	NA	NA	NA	yes	NA	NA	yes	NA	yes	NA	NA	NA	NA	No	Avoids only painful activities	Works light duties, part time	Rests in bed only when pain is severe
264_2003	2003	49	1	male	chiro	18	yes	no	26-50%	yes	no	yes	NA	NA	NA	NA	NA	NA	NA	NA	NA	No	NA	yes	NA	NA	NA	NA	NA	NA	NA	NA	NA	yes	yes	NA	yes	NA	NA	Yes	Limits activities to moderate exertion	Works light duties, full time	Avoids resting in bed as much as possible
265_2003	2003	24	1	female	chiro	2	yes	no	51-75%	yes	yes	yes	NA	NA	NA	NA	NA	NA	NA	NA	NA	No	NA	NA	NA	yes	NA	NA	NA	yes	NA	NA	yes	yes	yes	NA	yes	NA	NA	No	Avoids only painful activities	Works light duties, full time	Avoids resting in bed as much as possible
270_2003	2003	44	1	female	chiro	20	yes	no	51-75%	yes	yes	yes	NA	NA	NA	NA	NA	NA	NA	NA	NA	No	yes	NA	NA	yes	yes	NA	NA	NA	NA	NA	yes	yes	yes	NA	NA	NA	NA	No	Limits activities to light exertion	Works light duties, full time	Avoids resting in bed entirely
271_2003	2003	23	1	female	chiro	2	yes	no	51-75%	no	no	yes	NA	NA	NA	NA	NA	NA	NA	NA	NA	No	NA	yes	NA	yes	yes	NA	NA	yes	NA	NA	yes	yes	yes	yes	yes	NA	NA	No	Avoids only painful activities	Works light duties, full time	Avoids resting in bed entirely
272_2003	2003	27	1	female	chiro	4	yes	no	51-75%	yes	yes	yes	NA	NA	NA	NA	NA	NA	NA	NA	NA	No	NA	yes	NA	yes	yes	NA	NA	NA	NA	NA	yes	yes	yes	NA	NA	NA	NA	Yes	Avoids only painful activities	Works light duties, part time	Avoids resting in bed entirely
273_2003	2003	37	1	male	chiro	13	yes	no	51-75%	yes	yes	yes	NA	NA	NA	NA	NA	NA	NA	NA	NA	No	NA	NA	NA	yes	NA	NA	NA	yes	NA	NA	NA	yes	yes	NA	NA	NA	NA	No	Avoids only painful activities	Works light duties, part time	Avoids resting in bed as much as possible
274_2003	2003	37	1	male	chiro	13	yes	no	51-75%	yes	yes	NA	NA	NA	NA	NA	NA	NA	NA	NA	NA	No	NA	NA	NA	yes	NA	NA	NA	yes	NA	NA	yes	yes	yes	NA	yes	NA	NA	No	Limits activities to moderate exertion	Works light duties, full time	Avoids resting in bed entirely
276_2003	2003	32	1	male	chiro	4	yes	no	51-75%	yes	yes	NA	NA	NA	NA	NA	NA	NA	NA	NA	NA	Yes	NA	NA	NA	yes	NA	NA	NA	yes	NA	NA	yes	yes	yes	yes	NA	NA	NA	Yes	Avoids only painful activities	Works light duties, full time	Avoids resting in bed as much as possible
279_2003	2003	37	1	female	chiro	13	yes	no	51-75%	yes	no	NA	NA	NA	NA	NA	yes	NA	NA	NA	NA	No	NA	NA	NA	NA	yes	NA	NA	NA	NA	NA	yes	yes	yes	NA	yes	NA	NA	No	Limits activities to moderate exertion	Works light duties, full time	Avoids resting in bed as much as possible
281_2003	2003	46	1	female	chiro	23	no	yes	51-75%	yes	yes	yes	NA	NA	NA	NA	NA	NA	NA	NA	NA	Yes	NA	yes	NA	yes	NA	NA	NA	yes	NA	NA	yes	NA	yes	NA	NA	NA	yes	No	Limits activities to moderate exertion	Works light duties, part time	Rests in bed only when pain is severe
283_2003	2003	36	1	female	chiro	13	yes	yes	51-75%	no	NA	yes	NA	NA	NA	NA	NA	NA	NA	NA	NA	No	NA	NA	NA	yes	NA	NA	NA	NA	NA	NA	yes	NA	yes	NA	NA	NA	NA	Yes	Avoids only painful activities	Works light duties, part time	Avoids resting in bed as much as possible
284_2003	2003	49	1	male	chiro	16	yes	no	51-75%	yes	no	yes	NA	NA	NA	NA	NA	NA	NA	NA	NA	No	NA	NA	NA	yes	NA	NA	NA	NA	NA	NA	NA	yes	yes	NA	NA	NA	yes	Yes	Limits activities to moderate exertion	Remains off work	Rests in bed only when pain is severe
288_2003	2003	44	1	female	chiro	6	yes	no	51-75%	yes	yes	yes	NA	NA	NA	NA	NA	NA	NA	NA	NA	No	NA	NA	NA	yes	NA	NA	NA	yes	NA	NA	yes	NA	yes	NA	NA	NA	NA	No	Limits activities to moderate exertion	Works light duties, full time	Avoids resting in bed entirely
289_2003	2003	27	1	female	chiro	3	yes	no	51-75%	yes	no	yes	NA	NA	NA	NA	NA	NA	NA	NA	NA	No	NA	NA	NA	yes	yes	NA	NA	NA	NA	NA	yes	yes	yes	NA	yes	NA	NA	Yes	Limits activities to moderate exertion	Works light duties, full time	Avoids resting in bed as much as possible
291_2003	2003	51	1	male	chiro	27	yes	no	26-50%	yes	no	NA	NA	NA	NA	NA	NA	NA	NA	NA	NA	Yes	NA	yes	NA	yes	NA	NA	NA	NA	NA	NA	yes	NA	yes	NA	NA	NA	NA	Yes	Avoids only painful activities	Works light duties, full time	Avoids resting in bed as much as possible
292_2003	2003	44	1	female	chiro	22	yes	no	26-50%	yes	yes	yes	NA	NA	NA	NA	NA	NA	NA	NA	NA	No	NA	NA	NA	NA	NA	NA	NA	NA	NA	NA	yes	NA	yes	NA	yes	NA	NA	No	Limits activities to light exertion	Works light duties, part time	Rests in bed only when pain is severe
293_2003	2003	54	1	male	chiro	17	yes	no	51-75%	yes	no	yes	NA	NA	NA	NA	NA	NA	NA	NA	NA	No	NA	NA	NA	yes	yes	NA	yes	NA	NA	NA	NA	NA	yes	NA	NA	NA	NA	Yes	Avoids only painful activities	Works light duties, full time	Rests in bed only when pain is severe
296_2003	2003	25	1	female	chiro	1	yes	no	51-75%	yes	no	yes	NA	NA	NA	NA	NA	NA	NA	NA	NA	No	NA	NA	NA	yes	yes	NA	NA	yes	NA	NA	yes	yes	yes	NA	NA	NA	NA	Yes	NA	Works light duties, full time	Avoids resting in bed entirely
297_2003	2003	48	1	male	chiro	8	yes	yes	51-75%	yes	yes	yes	NA	NA	NA	NA	NA	NA	NA	NA	NA	No	NA	NA	NA	yes	yes	yes	NA	yes	NA	NA	yes	yes	yes	NA	yes	NA	NA	No	Limits activities to moderate exertion	Works light duties, full time	Avoids resting in bed entirely
298_2003	2003	42	1	male	chiro	20	yes	no	26-50%	yes	yes	yes	NA	NA	NA	NA	NA	NA	NA	NA	NA	No	NA	NA	NA	yes	yes	NA	NA	NA	NA	NA	yes	NA	yes	NA	NA	NA	NA	No	Avoids only painful activities	Works light duties, part time	Avoids resting in bed as much as possible
300_2003	2003	46	1	male	chiro	8	yes	no	51-75%	yes	yes	NA	NA	NA	NA	NA	NA	NA	NA	NA	NA	NA	NA	NA	NA	NA	NA	NA	NA	NA	NA	NA	NA	NA	NA	NA	NA	NA	NA	NA	NA	NA	NA
302_2003	2003	52	1	male	chiro	4	yes	no	51-75%	yes	no	yes	NA	NA	NA	NA	NA	NA	NA	NA	NA	No	NA	yes	NA	yes	NA	NA	NA	NA	NA	NA	yes	NA	yes	yes	NA	NA	NA	No	Limits activities to light exertion	Remains off work	Avoids resting in bed as much as possible
303_2003	2003	38	1	male	chiro	14	yes	no	51-75%	yes	yes	yes	NA	NA	NA	NA	NA	NA	NA	NA	NA	No	NA	yes	NA	NA	NA	NA	NA	yes	NA	NA	yes	NA	yes	NA	NA	NA	NA	No	Does not limit any activities	Works full duties, full time	Avoids resting in bed entirely
306_2003	2003	26	1	female	chiro	2	yes	no	More than 75%	yes	yes	NA	NA	NA	NA	NA	NA	NA	NA	NA	NA	Yes	NA	NA	NA	yes	NA	NA	NA	NA	NA	NA	yes	yes	yes	NA	yes	NA	NA	Yes	Limits activities to moderate exertion	Works light duties, full time	Avoids resting in bed entirely
308_2003	2003	45	1	male	chiro	17	yes	yes	51-75%	yes	no	yes	NA	NA	NA	NA	NA	NA	NA	NA	NA	No	NA	yes	NA	yes	NA	NA	NA	yes	NA	NA	yes	NA	yes	NA	yes	NA	NA	No	Avoids only painful activities	Works light duties, full time	Avoids resting in bed entirely
312_2003	2003	38	1	male	chiro	12	yes	no	26-50%	yes	yes	yes	NA	NA	NA	NA	NA	NA	NA	NA	NA	No	NA	NA	NA	yes	NA	NA	NA	NA	NA	NA	NA	NA	yes	NA	NA	NA	NA	Yes	Limits all physical activities	Works light duties, part time	Avoids resting in bed as much as possible
313_2003	2003	26	1	female	chiro	NA	yes	no	51-75%	yes	no	NA	NA	NA	NA	yes	NA	NA	NA	NA	NA	Yes	NA	NA	NA	NA	yes	NA	NA	NA	NA	NA	yes	NA	yes	NA	NA	NA	NA	Yes	Limits activities to light exertion	Works light duties, full time	Avoids resting in bed entirely
315_2003	2003	25	1	female	chiro	3	yes	no	51-75%	no	NA	yes	NA	NA	NA	NA	NA	NA	NA	NA	NA	No	NA	NA	NA	yes	yes	NA	NA	yes	NA	NA	yes	NA	yes	NA	NA	NA	NA	Yes	Limits activities to light exertion	Works light duties, part time	Avoids resting in bed entirely
317_2003	2003	57	1	male	chiro	30	yes	no	51-75%	yes	no	NA	NA	NA	NA	NA	NA	NA	NA	NA	NA	No	NA	NA	NA	yes	yes	NA	NA	NA	NA	NA	yes	yes	NA	NA	NA	NA	NA	No	Limits activities to moderate exertion	Works light duties, part time	Avoids resting in bed as much as possible
319_2003	2003	35	1	male	chiro	11	yes	no	51-75%	yes	yes	yes	NA	NA	NA	NA	NA	NA	NA	NA	NA	No	NA	yes	NA	yes	NA	NA	NA	yes	NA	NA	NA	NA	yes	NA	NA	NA	NA	Yes	Limits activities to moderate exertion	Works light duties, full time	Avoids resting in bed entirely
322_2003	2003	47	1	male	chiro	23	yes	no	51-75%	yes	no	yes	NA	NA	NA	NA	NA	NA	NA	NA	NA	No	NA	yes	NA	yes	NA	NA	NA	yes	NA	NA	yes	NA	yes	NA	yes	NA	NA	Yes	Limits activities to moderate exertion	Works full duties, part time	Avoids resting in bed entirely
323_2003	2003	32	1	male	chiro	6	no	no	26-50%	yes	no	yes	NA	NA	NA	NA	NA	NA	NA	NA	NA	No	NA	yes	NA	NA	NA	NA	NA	yes	NA	NA	yes	NA	yes	NA	NA	NA	NA	No	Avoids only painful activities	Works light duties, full time	Avoids resting in bed as much as possible
325_2003	2003	38	1	female	chiro	10	yes	no	51-75%	yes	yes	yes	NA	NA	NA	NA	NA	NA	NA	NA	NA	No	NA	yes	NA	yes	yes	NA	NA	yes	NA	NA	yes	yes	yes	NA	NA	NA	NA	Yes	Avoids only painful activities	Works full duties, full time	Avoids resting in bed entirely
327_2003	2003	43	1	male	chiro	10	yes	no	51-75%	yes	no	yes	NA	NA	NA	NA	NA	NA	NA	NA	NA	No	NA	NA	NA	yes	NA	NA	NA	NA	NA	NA	NA	NA	yes	NA	yes	NA	NA	No	Avoids only painful activities	Works light duties, part time	Rests in bed only when pain is severe
329_2003	2003	31	1	male	chiro	5	yes	no	26-50%	yes	yes	yes	NA	NA	NA	NA	NA	NA	NA	NA	NA	No	NA	NA	NA	NA	NA	NA	NA	NA	NA	NA	NA	NA	yes	NA	NA	NA	NA	No	Avoids only painful activities	Works light duties, full time	Avoids resting in bed as much as possible
331_2003	2003	36	1	female	chiro	13	yes	no	26-50%	no	NA	yes	NA	NA	NA	NA	NA	NA	NA	NA	NA	No	NA	yes	NA	yes	yes	NA	NA	yes	NA	NA	yes	NA	yes	NA	yes	NA	NA	No	Avoids only painful activities	Works light duties, full time	Avoids resting in bed entirely
332_2003	2003	35	1	male	chiro	10	yes	no	26-50%	yes	yes	yes	NA	NA	NA	NA	NA	NA	NA	NA	NA	No	NA	yes	NA	yes	yes	NA	NA	yes	NA	NA	yes	yes	yes	yes	yes	NA	NA	No	Avoids only painful activities	Works light duties, part time	Avoids resting in bed as much as possible
335_2003	2003	34	1	male	chiro	12	yes	no	26-50%	yes	no	yes	NA	NA	NA	NA	NA	NA	NA	NA	NA	No	yes	NA	NA	yes	NA	yes	NA	NA	NA	NA	NA	NA	yes	NA	NA	NA	yes	No	Limits activities to light exertion	Works light duties, part time	Avoids resting in bed as much as possible
338_2003	2003	37	1	male	chiro	11	yes	no	26-50%	yes	yes	yes	NA	NA	NA	NA	yes	yes	NA	NA	NA	No	NA	NA	NA	NA	NA	NA	NA	NA	NA	NA	yes	NA	yes	yes	yes	NA	NA	Yes	Limits activities to light exertion	Works light duties, part time	Rests in bed only when pain is severe
339_2003	2003	24	1	female	chiro	1	yes	no	51-75%	no	no	yes	NA	NA	NA	NA	NA	NA	NA	NA	NA	Yes	NA	NA	NA	yes	yes	NA	NA	NA	NA	NA	yes	NA	yes	NA	yes	NA	NA	Yes	Limits activities to light exertion	Works light duties, part time	Avoids resting in bed entirely
341_2003	2003	28	1	male	chiro	2	yes	no	26-50%	no	NA	yes	NA	NA	NA	NA	NA	NA	NA	NA	NA	No	NA	yes	NA	NA	yes	NA	NA	yes	NA	NA	NA	NA	yes	NA	yes	NA	NA	Yes	Does not limit any activities	Works full duties, full time	Avoids resting in bed entirely
342_2003	2003	40	1	female	chiro	13	no	no	51-75%	yes	yes	yes	NA	NA	NA	NA	NA	NA	NA	NA	NA	No	NA	yes	NA	yes	yes	NA	NA	yes	NA	NA	yes	NA	yes	NA	yes	NA	NA	No	Avoids only painful activities	Works light duties, full time	Avoids resting in bed as much as possible
343_2003	2003	37	1	male	chiro	1	yes	yes	51-75%	yes	yes	yes	NA	NA	NA	NA	NA	NA	NA	NA	NA	No	NA	NA	NA	yes	NA	NA	NA	yes	NA	NA	yes	NA	yes	NA	NA	NA	NA	No	Limits activities to light exertion	Works full duties, full time	Avoids resting in bed entirely
345_2003	2003	48	1	male	chiro	14	yes	no	51-75%	yes	no	NA	NA	NA	NA	NA	NA	NA	NA	NA	NA	No	NA	NA	NA	yes	NA	yes	NA	NA	NA	NA	NA	NA	yes	NA	NA	NA	NA	No	Limits activities to moderate exertion	Works light duties, part time	Avoids resting in bed as much as possible
346_2003	2003	49	1	male	chiro	23	yes	no	51-75%	yes	yes	yes	NA	NA	NA	NA	NA	NA	NA	NA	NA	No	NA	yes	NA	yes	NA	NA	NA	yes	NA	NA	yes	NA	yes	NA	yes	NA	NA	No	Limits activities to light exertion	Works light duties, full time	Avoids resting in bed entirely
347_2003	2003	28	1	male	chiro	3	yes	no	51-75%	yes	yes	yes	NA	NA	NA	NA	NA	NA	NA	NA	NA	No	NA	NA	NA	yes	yes	yes	NA	yes	NA	yes	yes	NA	yes	NA	NA	NA	NA	No	Avoids only painful activities	Works light duties, full time	Avoids resting in bed entirely
348_2003	2003	33	1	female	chiro	2	yes	yes	More than 75%	yes	yes	yes	NA	NA	NA	NA	NA	NA	NA	NA	NA	No	NA	NA	NA	yes	NA	NA	NA	NA	NA	NA	yes	yes	yes	yes	NA	NA	yes	No	Avoids only painful activities	Works light duties, full time	Avoids resting in bed entirely
350_2003	2003	34	1	female	chiro	5	yes	no	51-75%	no	NA	yes	NA	NA	NA	NA	NA	NA	NA	NA	NA	No	NA	NA	NA	yes	yes	NA	NA	NA	NA	NA	yes	yes	yes	NA	NA	NA	NA	No	Avoids only painful activities	Works light duties, part time	Avoids resting in bed entirely
351_2003	2003	25	1	female	chiro	1	no	no	51-75%	no	no	yes	NA	NA	NA	NA	NA	NA	NA	NA	NA	No	NA	NA	NA	yes	yes	NA	NA	NA	NA	NA	yes	yes	yes	NA	yes	NA	NA	No	Avoids only painful activities	Works light duties, full time	Avoids resting in bed entirely
352_2003	2003	46	1	female	chiro	23	yes	no	51-75%	yes	yes	NA	NA	NA	NA	NA	NA	NA	NA	NA	NA	Yes	NA	NA	NA	yes	NA	NA	NA	NA	NA	NA	NA	NA	yes	NA	yes	NA	NA	No	Limits activities to moderate exertion	Remains off work	Avoids resting in bed as much as possible
355_2003	2003	46	1	male	chiro	24	yes	no	51-75%	yes	no	NA	NA	NA	NA	NA	NA	NA	NA	NA	NA	Yes	NA	NA	NA	yes	yes	NA	NA	NA	NA	NA	NA	yes	yes	NA	yes	NA	NA	Yes	Limits activities to light exertion	Works light duties, part time	Avoids resting in bed entirely
357_2003	2003	50	1	male	chiro	20	yes	no	51-75%	no	NA	yes	NA	NA	NA	NA	NA	NA	NA	NA	NA	No	NA	NA	NA	NA	NA	NA	NA	yes	NA	NA	yes	NA	yes	NA	NA	NA	NA	No	Avoids only painful activities	Works light duties, full time	Avoids resting in bed as much as possible
358_2003	2003	24	1	female	chiro	1	yes	no	51-75%	yes	yes	yes	NA	NA	NA	NA	NA	NA	NA	NA	NA	No	NA	NA	NA	yes	NA	NA	NA	NA	NA	NA	NA	NA	yes	NA	yes	NA	NA	No	Limits activities to light exertion	Works full duties, part time	Avoids resting in bed as much as possible
359_2003	2003	46	1	female	chiro	16	yes	no	51-75%	yes	no	yes	NA	NA	NA	NA	NA	NA	NA	NA	NA	No	NA	NA	NA	yes	yes	NA	NA	yes	NA	NA	NA	yes	yes	NA	NA	NA	yes	No	Does not limit any activities	Works full duties, full time	Avoids resting in bed entirely
363_2003	2003	45	1	male	chiro	NA	yes	no	51-75%	no	no	NA	NA	NA	NA	NA	yes	yes	NA	NA	NA	No	NA	NA	NA	NA	NA	NA	NA	NA	yes	NA	yes	NA	yes	NA	NA	NA	yes	No	Avoids only painful activities	Works light duties, full time	Avoids resting in bed as much as possible
365_2003	2003	36	1	female	chiro	3	yes	yes	More than 75%	no	NA	NA	NA	NA	NA	NA	NA	NA	NA	NA	NA	Yes	NA	yes	NA	yes	NA	NA	NA	yes	NA	NA	yes	NA	yes	NA	NA	NA	NA	Yes	Avoids only painful activities	Works light duties, full time	Avoids resting in bed as much as possible
366_2003	2003	44	1	male	chiro	5	yes	no	26-50%	yes	no	yes	NA	NA	NA	NA	NA	NA	NA	yes	NA	No	NA	yes	NA	yes	NA	yes	NA	yes	NA	NA	yes	NA	yes	NA	NA	NA	NA	Yes	Avoids only painful activities	Works light duties, full time	Avoids resting in bed entirely
368_2003	2003	25	1	female	chiro	2	no	no	51-75%	yes	no	NA	NA	NA	NA	NA	NA	NA	NA	NA	NA	Yes	NA	NA	NA	yes	NA	NA	NA	NA	NA	NA	NA	NA	yes	NA	NA	NA	NA	No	Avoids only painful activities	Works light duties, part time	Avoids resting in bed entirely
369_2003	2003	33	1	female	chiro	9	yes	no	26-50%	no	yes	yes	NA	NA	NA	NA	NA	NA	NA	NA	NA	No	NA	NA	NA	yes	NA	NA	NA	NA	NA	NA	NA	NA	yes	NA	yes	NA	NA	No	Limits activities to light exertion	Works light duties, full time	Avoids resting in bed entirely
370_2003	2003	53	1	male	chiro	12	yes	no	51-75%	yes	yes	yes	NA	NA	NA	NA	NA	NA	NA	NA	NA	No	NA	NA	NA	NA	NA	NA	NA	NA	NA	NA	NA	NA	NA	yes	yes	NA	yes	No	Avoids only painful activities	Works light duties, full time	Avoids resting in bed as much as possible
373_2003	2003	39	1	female	chiro	15	yes	no	51-75%	yes	yes	yes	NA	NA	NA	NA	NA	NA	NA	NA	NA	No	NA	yes	NA	yes	NA	NA	NA	yes	NA	NA	yes	NA	yes	NA	yes	NA	NA	Yes	Avoids only painful activities	Works light duties, full time	Avoids resting in bed as much as possible
375_2003	2003	40	1	female	chiro	16	yes	no	51-75%	yes	yes	yes	NA	NA	NA	NA	NA	NA	NA	NA	NA	No	NA	NA	NA	yes	NA	NA	NA	NA	NA	NA	NA	NA	yes	NA	NA	NA	NA	No	Avoids only painful activities	Works light duties, full time	Avoids resting in bed as much as possible
376_2003	2003	32	1	male	chiro	10	no	no	51-75%	no	NA	yes	NA	NA	NA	NA	NA	NA	NA	NA	NA	No	NA	NA	NA	NA	NA	yes	NA	NA	NA	NA	yes	NA	NA	yes	yes	NA	NA	Yes	Limits activities to light exertion	Works light duties, part time	Avoids resting in bed as much as possible
381_2003	2003	39	1	female	chiro	16	yes	no	51-75%	yes	yes	yes	NA	NA	NA	NA	NA	NA	NA	NA	NA	No	NA	NA	NA	yes	NA	NA	NA	yes	NA	NA	yes	yes	yes	NA	NA	NA	yes	No	Avoids only painful activities	Works light duties, part time	Avoids resting in bed as much as possible
382_2003	2003	34	1	male	chiro	6	yes	no	26-50%	yes	yes	yes	NA	NA	NA	NA	NA	NA	NA	NA	NA	No	NA	NA	NA	yes	NA	yes	NA	NA	NA	NA	yes	yes	yes	NA	NA	NA	NA	No	Limits activities to light exertion	Works light duties, part time	Avoids resting in bed as much as possible
383_2003	2003	53	1	male	chiro	31	yes	no	26-50%	yes	no	NA	NA	NA	NA	NA	yes	NA	NA	NA	NA	Yes	NA	NA	NA	yes	NA	NA	NA	NA	NA	NA	NA	yes	yes	NA	yes	NA	NA	No	Limits activities to moderate exertion	Works light duties, full time	Avoids resting in bed entirely
385_2003	2003	52	1	male	chiro	27	yes	no	51-75%	yes	no	NA	NA	NA	NA	NA	NA	NA	NA	NA	NA	No	NA	yes	NA	yes	yes	NA	NA	NA	NA	NA	yes	NA	yes	NA	NA	NA	NA	No	Avoids only painful activities	Works light duties, full time	Avoids resting in bed as much as possible
386_2003	2003	30	1	female	chiro	9	yes	no	51-75%	no	no	yes	NA	NA	NA	NA	NA	NA	NA	NA	NA	No	NA	NA	NA	yes	NA	NA	NA	NA	NA	NA	yes	NA	yes	NA	NA	NA	NA	No	Limits activities to light exertion	Works light duties, part time	Avoids resting in bed as much as possible
387_2003	2003	34	1	female	chiro	13	yes	yes	51-75%	yes	yes	yes	NA	NA	NA	NA	NA	NA	NA	NA	NA	No	NA	yes	NA	yes	yes	NA	NA	yes	NA	NA	yes	yes	yes	NA	NA	NA	NA	No	Avoids only painful activities	Works light duties, full time	Avoids resting in bed entirely
388_2003	2003	30	1	female	chiro	1	yes	no	26-50%	no	NA	yes	NA	NA	NA	NA	NA	NA	NA	NA	NA	No	NA	NA	NA	NA	NA	NA	NA	yes	NA	NA	NA	NA	yes	NA	NA	NA	NA	No	Avoids only painful activities	Works light duties, part time	Avoids resting in bed as much as possible
389_2003	2003	53	1	female	chiro	21	yes	no	26-50%	yes	yes	NA	NA	NA	NA	NA	yes	yes	NA	NA	NA	No	NA	NA	NA	yes	yes	NA	NA	NA	NA	NA	NA	NA	yes	NA	NA	NA	NA	Yes	Limits activities to light exertion	Remains off work	Avoids resting in bed as much as possible
390_2003	2003	41	1	male	chiro	10	yes	no	26-50%	yes	yes	NA	NA	NA	NA	NA	yes	NA	NA	NA	NA	Yes	NA	NA	NA	yes	NA	NA	NA	NA	NA	NA	yes	NA	yes	NA	yes	NA	NA	Yes	Limits activities to moderate exertion	Works light duties, part time	Avoids resting in bed as much as possible
394_2003	2003	31	1	male	chiro	6	yes	yes	26-50%	no	NA	yes	NA	NA	NA	NA	NA	NA	NA	NA	NA	Yes	yes	NA	NA	NA	yes	NA	NA	yes	NA	NA	yes	NA	yes	NA	yes	NA	NA	Yes	Limits activities to light exertion	Works light duties, part time	Rests in bed only when pain is severe
395_2003	2003	37	1	female	chiro	4	yes	no	51-75%	yes	yes	NA	NA	NA	NA	NA	NA	NA	NA	NA	NA	Yes	NA	NA	NA	yes	NA	NA	NA	NA	NA	NA	yes	NA	yes	NA	yes	NA	NA	No	Avoids only painful activities	Works light duties, part time	Avoids resting in bed as much as possible
397_2003	2003	51	1	male	chiro	17	yes	no	51-75%	no	NA	yes	NA	NA	NA	NA	NA	NA	NA	NA	NA	No	NA	NA	NA	yes	NA	yes	NA	NA	NA	NA	NA	NA	yes	NA	NA	NA	NA	No	Limits activities to light exertion	Remains off work	Rests in bed only when pain is severe
398_2003	2003	44	1	male	chiro	12	no	no	26-50%	yes	yes	NA	NA	NA	NA	NA	yes	NA	NA	NA	NA	Yes	NA	yes	NA	yes	NA	NA	NA	yes	NA	NA	yes	NA	yes	NA	NA	NA	NA	No	Avoids only painful activities	Works light duties, full time	Avoids resting in bed as much as possible
402_2003	2003	29	1	male	chiro	7	yes	no	26-50%	no	no	yes	NA	NA	NA	NA	NA	NA	NA	NA	NA	No	NA	NA	NA	yes	NA	NA	NA	NA	NA	NA	NA	yes	yes	yes	NA	NA	NA	Yes	Avoids only painful activities	Works light duties, full time	Avoids resting in bed as much as possible
403_2003	2003	39	1	male	chiro	17	no	no	51-75%	yes	yes	yes	NA	NA	NA	NA	NA	NA	NA	NA	NA	No	NA	NA	NA	NA	NA	yes	NA	yes	NA	NA	yes	NA	yes	yes	yes	NA	yes	No	Limits activities to light exertion	Works light duties, part time	Avoids resting in bed as much as possible
405_2003	2003	34	1	male	chiro	8	yes	no	51-75%	yes	yes	yes	NA	NA	NA	NA	NA	NA	NA	NA	NA	No	NA	yes	NA	yes	yes	NA	NA	yes	NA	NA	yes	yes	yes	NA	yes	NA	NA	No	Avoids only painful activities	Works light duties, full time	Avoids resting in bed entirely
406_2003	2003	38	1	female	chiro	15	yes	no	51-75%	yes	no	NA	NA	NA	NA	NA	NA	NA	NA	NA	NA	Yes	NA	NA	NA	NA	NA	NA	NA	NA	NA	NA	yes	NA	yes	NA	NA	NA	yes	Yes	Limits activities to light exertion	Remains off work	Rests in bed only when pain is severe
407_2003	2003	32	1	female	chiro	10	yes	no	51-75%	yes	no	yes	NA	NA	NA	NA	NA	NA	NA	NA	NA	No	NA	NA	NA	NA	yes	NA	NA	NA	NA	NA	yes	NA	yes	NA	NA	NA	NA	No	Limits activities to moderate exertion	Works light duties, full time	Avoids resting in bed entirely
408_2003	2003	27	1	male	chiro	3	yes	no	51-75%	yes	no	yes	NA	NA	NA	NA	NA	NA	NA	NA	NA	Yes	NA	yes	NA	yes	NA	NA	NA	yes	NA	NA	NA	NA	yes	NA	NA	NA	NA	No	Does not limit any activities	Works full duties, part time	Avoids resting in bed as much as possible
410_2003	2003	39	1	male	chiro	15	yes	no	26-50%	yes	NA	NA	NA	NA	NA	NA	NA	NA	NA	NA	NA	Yes	NA	NA	NA	yes	NA	NA	NA	NA	NA	NA	yes	NA	yes	NA	yes	NA	NA	No	NA	Works light duties, part time	Rests in bed only when pain is severe
417_2003	2003	56	1	male	chiro	33	yes	no	26-50%	yes	no	NA	NA	NA	NA	NA	yes	NA	NA	NA	NA	Yes	NA	NA	NA	yes	NA	NA	NA	NA	NA	NA	NA	NA	NA	NA	NA	NA	NA	No	Limits activities to light exertion	Works light duties, part time	Avoids resting in bed as much as possible
419_2003	2003	25	1	female	chiro	2	yes	no	51-75%	yes	no	yes	NA	NA	NA	NA	NA	NA	NA	NA	NA	No	NA	NA	NA	yes	NA	NA	NA	NA	NA	NA	NA	NA	yes	NA	NA	NA	NA	Yes	Limits activities to moderate exertion	Works light duties, part time	Rests in bed only when pain is severe
421_2003	2003	23	1	female	chiro	1	no	no	26-50%	no	NA	yes	NA	NA	NA	NA	NA	NA	NA	NA	NA	No	NA	yes	NA	yes	yes	NA	NA	yes	NA	NA	yes	yes	yes	yes	yes	NA	NA	No	Limits activities to moderate exertion	Works light duties, full time	Avoids resting in bed as much as possible
422_2003	2003	39	1	female	chiro	9	yes	no	51-75%	yes	no	NA	NA	NA	NA	yes	NA	NA	NA	NA	NA	No	yes	NA	NA	yes	yes	NA	NA	yes	NA	NA	yes	NA	yes	NA	NA	NA	NA	Yes	Limits activities to light exertion	Works light duties, part time	Avoids resting in bed as much as possible
423_2003	2003	54	1	male	chiro	15	yes	no	26-50%	yes	no	yes	NA	NA	NA	NA	NA	NA	NA	NA	NA	No	NA	NA	NA	yes	yes	yes	NA	NA	NA	NA	NA	yes	yes	NA	yes	NA	yes	Yes	Limits activities to light exertion	Remains off work	Avoids resting in bed as much as possible
424_2003	2003	39	1	female	chiro	16	yes	no	51-75%	yes	no	yes	NA	NA	NA	NA	NA	NA	NA	NA	NA	No	NA	NA	NA	yes	NA	NA	NA	yes	NA	NA	yes	yes	yes	NA	NA	NA	NA	No	Limits activities to moderate exertion	Works light duties, full time	Avoids resting in bed entirely
425_2003	2003	50	1	male	chiro	15	yes	yes	51-75%	yes	yes	yes	NA	NA	NA	NA	NA	NA	NA	NA	NA	No	NA	NA	NA	NA	NA	NA	NA	NA	NA	NA	NA	yes	yes	NA	NA	NA	NA	No	Limits activities to light exertion	Works light duties, full time	Rests in bed only when pain is severe
426_2003	2003	48	1	male	chiro	17	yes	no	51-75%	yes	yes	NA	NA	NA	NA	NA	NA	NA	NA	NA	NA	Yes	NA	NA	NA	yes	NA	NA	NA	NA	NA	NA	yes	yes	yes	NA	NA	NA	NA	Yes	Limits activities to light exertion	Remains off work	Avoids resting in bed entirely
427_2003	2003	27	1	female	chiro	3	yes	no	26-50%	yes	yes	NA	NA	NA	NA	NA	NA	NA	NA	NA	NA	No	NA	NA	NA	yes	NA	NA	NA	yes	NA	NA	yes	yes	yes	NA	yes	NA	NA	No	Avoids only painful activities	Works light duties, full time	Avoids resting in bed as much as possible
428_2003	2003	39	1	female	chiro	17	yes	no	51-75%	yes	no	yes	NA	NA	NA	NA	NA	NA	NA	NA	NA	No	NA	yes	NA	yes	NA	yes	NA	yes	NA	NA	NA	yes	yes	NA	yes	NA	NA	No	Does not limit any activities	Works full duties, full time	Avoids resting in bed entirely
429_2003	2003	24	1	male	chiro	2	yes	no	51-75%	no	NA	yes	NA	NA	NA	NA	NA	NA	NA	NA	NA	No	NA	NA	NA	yes	NA	NA	NA	yes	NA	NA	NA	NA	yes	NA	NA	NA	NA	No	Avoids only painful activities	Works light duties, full time	Avoids resting in bed entirely
430_2003	2003	39	1	female	chiro	12	yes	no	51-75%	no	no	yes	NA	NA	NA	NA	NA	NA	NA	NA	NA	No	NA	yes	NA	yes	yes	NA	NA	yes	NA	NA	yes	yes	yes	NA	NA	NA	NA	Yes	Avoids only painful activities	Works light duties, part time	Avoids resting in bed as much as possible
432_2003	2003	28	1	male	chiro	4	yes	no	26-50%	yes	yes	yes	NA	NA	NA	NA	NA	NA	NA	NA	NA	No	NA	NA	NA	NA	NA	NA	NA	NA	NA	NA	yes	NA	yes	NA	yes	NA	NA	No	Avoids only painful activities	Works light duties, part time	Avoids resting in bed entirely
433_2003	2003	49	1	female	chiro	19	yes	no	51-75%	yes	no	NA	NA	NA	NA	NA	NA	NA	NA	NA	NA	Yes	NA	NA	NA	yes	NA	NA	NA	NA	NA	NA	NA	NA	yes	yes	NA	NA	NA	Yes	Avoids only painful activities	Remains off work	Avoids resting in bed as much as possible
434_2003	2003	38	1	male	chiro	10	yes	no	51-75%	no	NA	yes	NA	NA	NA	NA	NA	NA	NA	NA	NA	No	NA	NA	NA	yes	NA	NA	NA	NA	NA	NA	yes	yes	yes	yes	yes	NA	NA	No	Avoids only painful activities	Remains off work	Avoids resting in bed as much as possible
435_2003	2003	51	1	male	chiro	23	yes	no	51-75%	yes	yes	yes	NA	NA	NA	NA	NA	NA	NA	NA	NA	No	NA	yes	NA	NA	NA	NA	NA	yes	NA	NA	yes	NA	yes	yes	NA	NA	NA	No	Limits activities to light exertion	Works light duties, part time	Avoids resting in bed as much as possible
437_2003	2003	36	1	female	chiro	11	yes	no	51-75%	yes	yes	yes	NA	NA	NA	NA	NA	NA	NA	NA	NA	No	NA	NA	NA	yes	yes	NA	NA	NA	NA	NA	yes	NA	yes	NA	yes	NA	yes	No	Avoids only painful activities	Works light duties, part time	Rests in bed only when pain is severe
442_2003	2003	33	1	female	chiro	3	yes	no	51-75%	no	NA	yes	NA	NA	NA	NA	NA	NA	NA	NA	NA	No	NA	NA	NA	yes	NA	NA	NA	NA	NA	NA	yes	NA	yes	NA	NA	NA	NA	Yes	Limits all physical activities	Remains off work	Avoids resting in bed entirely
443_2003	2003	24	1	male	chiro	1	yes	no	51-75%	yes	yes	yes	NA	NA	NA	NA	NA	NA	NA	NA	NA	No	NA	yes	NA	yes	yes	NA	NA	yes	NA	NA	yes	NA	yes	yes	NA	NA	NA	No	Avoids only painful activities	Works light duties, full time	Avoids resting in bed entirely
446_2003	2003	35	1	female	chiro	12	yes	no	51-75%	yes	no	yes	NA	NA	NA	NA	NA	NA	NA	NA	NA	No	NA	NA	NA	yes	NA	NA	NA	NA	NA	NA	yes	yes	yes	NA	NA	NA	yes	No	Avoids only painful activities	Remains off work	Rests in bed only when pain is severe
447_2003	2003	43	1	male	chiro	8	yes	no	51-75%	yes	yes	yes	NA	NA	NA	NA	NA	NA	NA	NA	NA	Yes	NA	NA	NA	yes	NA	NA	NA	NA	NA	NA	yes	NA	yes	NA	NA	NA	NA	No	Avoids only painful activities	Works light duties, part time	Avoids resting in bed entirely
450_2003	2003	26	1	male	chiro	4	yes	no	51-75%	yes	yes	yes	NA	NA	NA	NA	NA	NA	NA	NA	NA	No	NA	NA	NA	yes	yes	NA	NA	NA	NA	NA	yes	NA	yes	NA	NA	NA	NA	Yes	Limits activities to light exertion	Works light duties, full time	Avoids resting in bed entirely
451_2003	2003	44	1	male	chiro	20	yes	no	51-75%	yes	no	yes	NA	NA	NA	NA	NA	NA	NA	NA	NA	No	NA	NA	NA	yes	NA	NA	NA	NA	NA	NA	yes	NA	yes	NA	NA	NA	yes	No	Limits activities to light exertion	Works light duties, part time	Avoids resting in bed as much as possible
452_2003	2003	48	1	male	chiro	5	yes	no	51-75%	yes	yes	yes	NA	NA	NA	NA	NA	NA	NA	NA	NA	No	NA	NA	NA	yes	NA	yes	NA	NA	NA	NA	yes	NA	yes	NA	NA	NA	NA	No	Limits activities to light exertion	Works light duties, part time	Rests in bed only when pain is severe
456_2003	2003	29	1	male	chiro	4	yes	yes	51-75%	no	NA	yes	NA	NA	NA	NA	NA	NA	NA	NA	NA	No	NA	NA	NA	yes	NA	NA	NA	NA	NA	NA	NA	NA	yes	NA	NA	NA	NA	Yes	Limits activities to moderate exertion	Works light duties, part time	Avoids resting in bed as much as possible
457_2003	2003	41	1	female	chiro	9	yes	no	51-75%	yes	no	yes	NA	NA	NA	NA	NA	NA	NA	NA	NA	No	NA	NA	NA	yes	yes	NA	NA	yes	NA	NA	NA	yes	yes	NA	NA	NA	yes	No	Limits activities to moderate exertion	Works light duties, full time	Avoids resting in bed entirely
462_2003	2003	27	1	male	physio	NA	yes	yes	51-75%	no	NA	yes	NA	NA	NA	NA	NA	NA	NA	NA	NA	No	NA	NA	NA	yes	NA	NA	NA	NA	NA	NA	NA	NA	yes	NA	yes	NA	NA	No	Avoids only painful activities	Works light duties, part time	Avoids resting in bed as much as possible
466_2003	2003	65	1	male	chiro	22	yes	no	26-50%	yes	yes	yes	NA	NA	NA	NA	NA	NA	NA	NA	NA	No	NA	NA	NA	yes	NA	NA	NA	NA	NA	NA	yes	yes	yes	NA	NA	NA	NA	Yes	Limits activities to light exertion	Works light duties, part time	Avoids resting in bed as much as possible
467_2003	2003	37	1	female	chiro	12	yes	yes	26-50%	no	NA	yes	NA	NA	NA	NA	NA	NA	NA	NA	NA	No	yes	NA	NA	yes	yes	NA	NA	yes	NA	NA	yes	NA	yes	NA	yes	NA	NA	No	Avoids only painful activities	Remains off work	Avoids resting in bed as much as possible
469_2003	2003	33	1	male	chiro	5	yes	no	26-50%	yes	no	NA	NA	NA	NA	NA	NA	NA	NA	NA	NA	Yes	yes	NA	NA	NA	NA	NA	NA	yes	NA	NA	yes	yes	yes	NA	NA	NA	NA	Yes	Limits activities to light exertion	Works light duties, part time	Avoids resting in bed as much as possible
470_2003	2003	46	1	male	chiro	23	yes	no	26-50%	no	no	yes	NA	NA	NA	NA	NA	NA	NA	NA	NA	No	NA	NA	NA	NA	NA	NA	NA	yes	NA	NA	NA	NA	yes	NA	yes	NA	NA	No	Avoids only painful activities	Works light duties, full time	Avoids resting in bed as much as possible
472_2003	2003	37	1	male	chiro	13	yes	no	More than 75%	yes	no	NA	NA	NA	NA	NA	NA	NA	NA	NA	NA	No	NA	NA	NA	yes	NA	NA	NA	NA	yes	NA	yes	NA	yes	yes	yes	NA	NA	No	Limits activities to moderate exertion	Works light duties, full time	Rests in bed only when pain is severe
476_2003	2003	38	1	male	chiro	14	yes	no	51-75%	yes	no	NA	NA	NA	NA	NA	NA	NA	NA	NA	NA	Yes	NA	NA	NA	NA	yes	NA	NA	NA	NA	NA	NA	NA	yes	NA	NA	NA	NA	Yes	Avoids only painful activities	Works light duties, full time	Avoids resting in bed as much as possible
477_2003	2003	36	1	male	chiro	10	yes	no	51-75%	no	NA	yes	NA	NA	NA	NA	NA	NA	NA	NA	NA	No	NA	NA	NA	NA	NA	yes	NA	NA	NA	NA	yes	NA	yes	NA	yes	NA	NA	No	Limits activities to light exertion	Works light duties, part time	Avoids resting in bed entirely
478_2003	2003	24	1	female	chiro	1	yes	no	More than 75%	no	NA	NA	NA	NA	NA	NA	yes	NA	NA	NA	NA	Yes	NA	NA	NA	yes	yes	NA	NA	NA	NA	NA	yes	NA	NA	NA	yes	NA	NA	Yes	Limits activities to light exertion	Works light duties, full time	Avoids resting in bed entirely
479_2003	2003	43	1	male	chiro	12	yes	no	51-75%	yes	yes	yes	NA	NA	NA	NA	NA	NA	NA	NA	NA	No	NA	NA	NA	NA	NA	NA	NA	NA	NA	NA	yes	NA	yes	yes	yes	NA	NA	Yes	Limits activities to light exertion	Works light duties, part time	Rests in bed only when pain is severe
480_2003	2003	33	1	female	chiro	8	yes	no	51-75%	yes	no	yes	NA	NA	NA	NA	yes	NA	NA	NA	NA	No	NA	yes	NA	yes	NA	NA	NA	yes	NA	NA	NA	NA	NA	yes	yes	NA	NA	No	Avoids only painful activities	Works light duties, full time	Avoids resting in bed as much as possible
481_2003	2003	43	1	male	chiro	16	yes	no	10-25%	yes	no	NA	NA	NA	NA	NA	NA	NA	NA	NA	NA	Yes	NA	NA	NA	yes	NA	NA	NA	NA	NA	NA	NA	NA	NA	NA	NA	NA	NA	Yes	Limits activities to light exertion	Remains off work	Avoids resting in bed as much as possible
482_2003	2003	30	1	male	chiro	5	yes	no	51-75%	yes	no	yes	NA	NA	NA	NA	NA	NA	NA	NA	NA	No	NA	NA	NA	yes	NA	NA	NA	NA	NA	NA	yes	NA	NA	NA	yes	NA	NA	No	Limits activities to moderate exertion	Works light duties, part time	Avoids resting in bed entirely
483_2003	2003	45	1	male	chiro	6	yes	no	51-75%	yes	yes	NA	NA	NA	NA	NA	yes	yes	NA	NA	NA	Yes	NA	yes	NA	yes	NA	NA	NA	NA	NA	NA	yes	NA	yes	NA	NA	NA	NA	No	Avoids only painful activities	Works light duties, full time	Avoids resting in bed as much as possible
484_2003	2003	41	1	female	chiro	14	yes	no	51-75%	yes	yes	yes	NA	NA	NA	NA	NA	NA	NA	NA	NA	No	yes	NA	NA	yes	NA	NA	NA	NA	NA	yes	NA	NA	yes	NA	yes	NA	NA	Yes	Limits activities to light exertion	Remains off work	Rests in bed only when pain is severe
486_2003	2003	53	1	male	chiro	21	yes	no	51-75%	yes	yes	yes	NA	NA	NA	NA	NA	NA	NA	NA	NA	No	NA	yes	NA	yes	yes	NA	NA	NA	NA	NA	yes	yes	yes	NA	NA	NA	NA	Yes	Limits activities to light exertion	Remains off work	Avoids resting in bed as much as possible
487_2003	2003	45	1	male	chiro	22	yes	no	less than 10%	yes	yes	NA	NA	NA	NA	NA	NA	NA	NA	NA	NA	Yes	NA	yes	NA	yes	yes	NA	NA	NA	NA	NA	yes	NA	yes	NA	NA	NA	NA	Yes	Limits activities to light exertion	Remains off work	Rests in bed only when pain is severe
488_2003	2003	23	1	male	chiro	1	yes	no	51-75%	no	yes	yes	NA	NA	NA	NA	NA	NA	NA	NA	NA	No	NA	yes	NA	yes	NA	NA	NA	yes	NA	NA	yes	NA	yes	NA	yes	NA	NA	No	Limits activities to moderate exertion	Works light duties, full time	Avoids resting in bed entirely
489_2003	2003	32	1	female	chiro	5	yes	no	51-75%	yes	yes	yes	NA	NA	NA	NA	NA	NA	NA	NA	NA	No	NA	NA	NA	yes	yes	NA	NA	yes	NA	NA	yes	yes	yes	NA	NA	NA	NA	No	Avoids only painful activities	Works light duties, full time	Avoids resting in bed entirely
490_2003	2003	43	1	male	chiro	3	yes	no	More than 75%	no	NA	yes	NA	NA	NA	NA	NA	NA	NA	NA	NA	No	NA	NA	NA	yes	NA	NA	NA	NA	NA	NA	yes	NA	yes	NA	NA	NA	NA	No	Limits activities to moderate exertion	Works light duties, full time	Rests in bed only when pain is severe
491_2003	2003	41	1	male	chiro	16	yes	no	51-75%	yes	no	NA	NA	NA	NA	NA	yes	yes	NA	NA	NA	No	NA	NA	NA	NA	NA	NA	NA	NA	NA	NA	NA	NA	NA	NA	NA	NA	NA	Yes	Limits activities to light exertion	Remains off work	Avoids resting in bed as much as possible
492_2003	2003	55	1	male	chiro	26	yes	no	51-75%	yes	no	yes	NA	NA	NA	NA	NA	NA	NA	NA	NA	No	NA	NA	NA	yes	NA	NA	NA	NA	NA	NA	yes	NA	yes	NA	NA	NA	NA	No	Limits activities to moderate exertion	Works light duties, full time	Avoids resting in bed as much as possible
493_2003	2003	26	1	male	chiro	2	yes	no	More than 75%	yes	yes	yes	NA	NA	NA	NA	NA	NA	NA	NA	NA	No	NA	NA	NA	yes	yes	NA	NA	NA	NA	NA	yes	NA	yes	yes	yes	NA	NA	Yes	Avoids only painful activities	Works light duties, part time	Avoids resting in bed entirely
494_2003	2003	35	1	female	chiro	3	yes	no	26-50%	yes	yes	yes	NA	NA	NA	NA	NA	NA	NA	NA	NA	Yes	NA	yes	NA	yes	NA	yes	NA	NA	NA	NA	yes	NA	yes	NA	NA	NA	NA	Yes	Limits activities to moderate exertion	Works light duties, part time	Rests in bed only when pain is severe
498_2003	2003	49	1	male	chiro	21	yes	no	51-75%	yes	yes	yes	NA	NA	NA	NA	NA	NA	NA	NA	NA	No	NA	NA	NA	NA	NA	NA	NA	NA	NA	NA	yes	yes	yes	NA	yes	NA	yes	No	Limits activities to light exertion	Works light duties, part time	Rests in bed only when pain is severe
499_2003	2003	36	1	male	chiro	3	yes	no	51-75%	yes	no	yes	NA	NA	NA	NA	NA	NA	NA	NA	NA	No	NA	NA	NA	NA	NA	NA	NA	NA	NA	NA	NA	NA	yes	NA	NA	NA	NA	No	Limits activities to light exertion	Works light duties, full time	Avoids resting in bed as much as possible
500_2003	2003	31	1	male	chiro	8	yes	no	51-75%	yes	no	yes	NA	NA	NA	NA	NA	NA	NA	NA	NA	No	NA	NA	NA	yes	NA	NA	NA	yes	NA	NA	NA	NA	yes	NA	NA	NA	NA	No	Limits activities to moderate exertion	Remains off work	Avoids resting in bed as much as possible
502_2003	2003	53	1	female	chiro	8	yes	no	26-50%	yes	yes	NA	NA	NA	NA	NA	NA	NA	NA	NA	NA	No	NA	yes	NA	yes	yes	NA	NA	yes	NA	NA	yes	yes	NA	yes	yes	NA	yes	Yes	Limits activities to moderate exertion	Works full duties, full time	Avoids resting in bed as much as possible
503_2003	2003	25	1	male	chiro	2	yes	no	26-50%	yes	yes	NA	NA	NA	NA	NA	NA	NA	NA	NA	NA	Yes	NA	yes	NA	NA	NA	NA	NA	yes	NA	NA	yes	NA	yes	NA	yes	NA	NA	No	Does not limit any activities	Works full duties, full time	Avoids resting in bed as much as possible
504_2003	2003	34	1	female	chiro	9	yes	no	51-75%	no	no	yes	NA	NA	NA	NA	NA	NA	NA	NA	NA	No	NA	NA	NA	yes	yes	NA	NA	yes	NA	NA	yes	NA	yes	NA	yes	NA	NA	No	Avoids only painful activities	Works light duties, part time	Avoids resting in bed as much as possible
506_2003	2003	27	1	female	chiro	2	no	no	26-50%	yes	no	yes	NA	NA	NA	NA	NA	NA	NA	NA	NA	No	NA	NA	NA	yes	NA	NA	NA	NA	NA	NA	yes	yes	yes	NA	yes	NA	NA	No	Avoids only painful activities	Works light duties, full time	Avoids resting in bed entirely
507_2003	2003	34	1	male	chiro	2	yes	no	51-75%	yes	yes	yes	NA	NA	NA	NA	NA	NA	NA	NA	NA	No	NA	NA	NA	NA	NA	yes	NA	NA	NA	NA	yes	NA	yes	NA	NA	NA	NA	No	Limits activities to moderate exertion	Works full duties, full time	Avoids resting in bed entirely
508_2003	2003	54	1	male	chiro	33	yes	no	51-75%	yes	yes	NA	NA	NA	NA	NA	yes	NA	NA	NA	NA	No	NA	NA	NA	yes	NA	NA	NA	yes	NA	NA	yes	NA	yes	NA	yes	NA	NA	Yes	Limits activities to light exertion	Works light duties, part time	Avoids resting in bed as much as possible
510_2003	2003	29	1	male	chiro	5	yes	no	26-50%	yes	yes	yes	NA	NA	NA	NA	NA	NA	NA	NA	NA	Yes	NA	NA	NA	yes	yes	NA	NA	NA	NA	NA	yes	NA	yes	NA	NA	NA	NA	Yes	Avoids only painful activities	Remains off work	Avoids resting in bed as much as possible
511_2003	2003	56	1	female	chiro	13	yes	no	51-75%	yes	yes	NA	NA	NA	NA	NA	yes	NA	NA	NA	NA	No	NA	NA	NA	yes	NA	NA	NA	NA	NA	yes	NA	NA	NA	yes	yes	NA	NA	Yes	Limits activities to light exertion	Remains off work	Avoids resting in bed entirely
514_2003	2003	45	1	male	chiro	5	yes	no	More than 75%	yes	no	NA	NA	NA	NA	NA	NA	NA	NA	NA	NA	No	NA	NA	NA	yes	NA	NA	NA	yes	NA	NA	yes	NA	yes	yes	yes	NA	yes	No	Avoids only painful activities	Works light duties, full time	Avoids resting in bed entirely
515_2003	2003	39	1	male	chiro	19	yes	no	51-75%	yes	yes	NA	NA	NA	NA	NA	yes	yes	NA	NA	NA	Yes	NA	NA	NA	yes	NA	NA	NA	NA	NA	NA	NA	NA	NA	NA	NA	NA	NA	Yes	Avoids only painful activities	Works light duties, part time	Rests in bed only when pain is severe
516_2003	2003	46	1	female	chiro	17	yes	no	26-50%	yes	no	yes	NA	NA	NA	NA	NA	NA	NA	NA	NA	No	NA	NA	NA	yes	yes	NA	NA	yes	NA	NA	yes	yes	yes	yes	yes	NA	yes	Yes	Limits activities to light exertion	Works light duties, full time	Rests in bed only when pain is severe
517_2003	2003	31	1	female	chiro	6	yes	yes	51-75%	yes	yes	yes	NA	NA	NA	NA	NA	NA	NA	NA	NA	No	NA	NA	NA	NA	NA	NA	NA	NA	NA	NA	yes	yes	yes	NA	NA	NA	NA	Yes	Avoids only painful activities	Works light duties, part time	Avoids resting in bed as much as possible
518_2003	2003	34	1	male	chiro	9	yes	no	51-75%	yes	yes	yes	NA	NA	NA	NA	NA	NA	NA	NA	NA	No	NA	NA	NA	NA	yes	NA	NA	yes	NA	NA	yes	NA	yes	NA	yes	NA	NA	No	Avoids only painful activities	Works light duties, full time	Avoids resting in bed entirely
520_2003	2003	27	1	female	chiro	2	yes	no	51-75%	yes	no	yes	NA	NA	NA	NA	NA	NA	NA	NA	NA	No	NA	NA	NA	yes	NA	NA	NA	NA	NA	NA	yes	NA	yes	yes	NA	NA	NA	Yes	Limits activities to light exertion	NA	Avoids resting in bed entirely
522_2003	2003	34	1	male	chiro	8	yes	no	51-75%	yes	yes	yes	NA	NA	NA	NA	NA	NA	NA	NA	NA	No	NA	yes	NA	yes	NA	NA	NA	NA	NA	NA	yes	NA	yes	NA	yes	NA	NA	No	Limits activities to light exertion	Works light duties, part time	Avoids resting in bed as much as possible
524_2003	2003	25	1	female	chiro	2	yes	no	51-75%	yes	yes	yes	NA	NA	NA	NA	NA	NA	NA	NA	NA	No	NA	NA	NA	NA	NA	NA	NA	yes	NA	NA	NA	yes	yes	NA	NA	NA	NA	Yes	Limits activities to light exertion	Works light duties, full time	Avoids resting in bed as much as possible
527_2003	2003	41	1	female	chiro	18	no	no	51-75%	yes	yes	yes	NA	NA	NA	NA	NA	NA	NA	NA	NA	No	NA	NA	NA	yes	NA	NA	NA	NA	NA	NA	NA	NA	yes	NA	NA	NA	NA	No	Avoids only painful activities	Works light duties, full time	Avoids resting in bed entirely
531_2003	2003	30	1	female	chiro	5	yes	no	51-75%	no	NA	yes	NA	NA	NA	NA	NA	NA	NA	NA	NA	No	NA	NA	NA	NA	NA	yes	NA	NA	NA	NA	yes	NA	yes	NA	NA	NA	NA	No	Avoids only painful activities	Works light duties, part time	Avoids resting in bed as much as possible
532_2003	2003	37	1	female	chiro	1	yes	no	51-75%	yes	yes	yes	NA	NA	NA	NA	NA	NA	NA	NA	NA	No	NA	NA	NA	NA	NA	NA	NA	NA	NA	NA	yes	NA	yes	yes	yes	NA	NA	No	Limits activities to light exertion	Works light duties, full time	Avoids resting in bed as much as possible
533_2003	2003	24	1	female	chiro	1	no	no	51-75%	yes	no	yes	NA	NA	NA	NA	NA	NA	NA	NA	NA	No	NA	NA	NA	NA	NA	NA	NA	yes	NA	NA	yes	NA	yes	NA	yes	NA	NA	Yes	Limits activities to moderate exertion	Remains off work	Avoids resting in bed as much as possible
534_2003	2003	42	1	female	chiro	5	yes	yes	More than 75%	yes	no	yes	NA	NA	NA	NA	NA	NA	NA	NA	NA	No	yes	NA	NA	NA	yes	NA	NA	NA	NA	NA	yes	NA	yes	NA	NA	NA	yes	No	Limits activities to moderate exertion	Remains off work	Avoids resting in bed as much as possible
536_2003	2003	34	1	female	chiro	3	yes	no	51-75%	yes	yes	yes	NA	NA	NA	NA	NA	NA	NA	NA	NA	Yes	yes	NA	NA	NA	NA	NA	NA	NA	NA	NA	yes	yes	yes	NA	NA	NA	NA	Yes	Limits activities to moderate exertion	Works light duties, full time	Avoids resting in bed entirely
537_2003	2003	32	1	female	chiro	10	yes	no	51-75%	yes	yes	yes	NA	NA	NA	NA	NA	NA	NA	NA	NA	No	NA	NA	NA	yes	NA	NA	NA	yes	NA	NA	yes	NA	yes	yes	NA	NA	NA	No	Limits activities to light exertion	Works light duties, full time	Avoids resting in bed as much as possible
538_2003	2003	35	1	male	chiro	13	yes	no	51-75%	yes	yes	yes	NA	NA	NA	NA	NA	NA	NA	NA	NA	No	NA	yes	NA	NA	NA	NA	NA	yes	NA	NA	yes	NA	yes	NA	NA	NA	NA	No	Avoids only painful activities	Works light duties, full time	Avoids resting in bed entirely
539_2003	2003	51	1	female	chiro	3	yes	no	More than 75%	yes	yes	yes	NA	NA	NA	NA	NA	NA	NA	NA	NA	No	NA	yes	NA	yes	yes	NA	NA	yes	NA	NA	yes	NA	yes	NA	NA	NA	yes	Yes	Avoids only painful activities	Works full duties, full time	Avoids resting in bed entirely
542_2003	2003	35	1	female	chiro	12	yes	no	51-75%	yes	yes	yes	NA	NA	NA	NA	NA	NA	NA	NA	NA	No	NA	NA	NA	yes	NA	NA	NA	yes	NA	NA	yes	NA	yes	NA	yes	NA	NA	No	Avoids only painful activities	Works light duties, full time	Avoids resting in bed as much as possible
543_2003	2003	44	1	male	chiro	21	yes	no	More than 75%	yes	no	NA	NA	NA	NA	NA	yes	yes	NA	NA	NA	Yes	NA	NA	NA	yes	NA	yes	NA	yes	NA	NA	yes	NA	NA	yes	NA	NA	NA	No	Limits activities to moderate exertion	Works light duties, part time	Avoids resting in bed as much as possible
544_2003	2003	38	1	male	chiro	11	yes	no	51-75%	yes	no	yes	NA	NA	NA	NA	NA	NA	NA	NA	NA	No	NA	NA	NA	yes	NA	NA	NA	NA	NA	NA	yes	NA	yes	NA	NA	NA	NA	No	Limits activities to moderate exertion	Works light duties, part time	Avoids resting in bed as much as possible
546_2003	2003	29	1	female	chiro	7	yes	no	26-50%	yes	yes	yes	NA	NA	NA	NA	NA	NA	NA	NA	NA	No	NA	NA	NA	yes	NA	NA	NA	NA	NA	NA	yes	NA	yes	NA	NA	NA	NA	Yes	Avoids only painful activities	Works light duties, part time	Avoids resting in bed as much as possible
547_2003	2003	46	1	male	chiro	7	yes	no	51-75%	yes	no	yes	NA	NA	NA	NA	NA	NA	NA	NA	NA	No	NA	yes	NA	yes	yes	NA	NA	yes	NA	NA	NA	NA	yes	NA	NA	NA	NA	Yes	Avoids only painful activities	Works light duties, part time	Avoids resting in bed entirely
548_2003	2003	27	1	female	chiro	4	yes	no	51-75%	no	NA	yes	NA	NA	NA	NA	NA	NA	NA	NA	NA	No	NA	NA	NA	yes	NA	NA	NA	NA	NA	NA	yes	yes	yes	NA	yes	NA	NA	No	Avoids only painful activities	Works light duties, full time	Rests in bed only when pain is severe
549_2003	2003	39	1	male	chiro	15	yes	no	51-75%	yes	yes	yes	NA	NA	NA	NA	NA	NA	NA	NA	NA	No	NA	NA	NA	yes	NA	NA	NA	NA	NA	NA	NA	yes	yes	NA	yes	NA	NA	No	Limits activities to moderate exertion	Works light duties, full time	Avoids resting in bed entirely
550_2003	2003	33	1	male	chiro	6	yes	no	51-75%	yes	yes	yes	NA	NA	NA	NA	NA	NA	NA	NA	NA	No	NA	NA	NA	yes	NA	yes	NA	yes	NA	NA	yes	NA	yes	NA	NA	NA	NA	No	Limits activities to moderate exertion	Works light duties, full time	Avoids resting in bed entirely
552_2003	2003	48	1	male	chiro	25	yes	no	26-50%	yes	yes	NA	NA	NA	NA	NA	yes	NA	NA	NA	NA	No	NA	NA	NA	yes	NA	NA	NA	NA	NA	NA	yes	yes	yes	NA	NA	NA	NA	No	Limits activities to moderate exertion	Works light duties, part time	Avoids resting in bed as much as possible
553_2003	2003	41	1	male	chiro	12	yes	no	51-75%	no	yes	NA	NA	NA	NA	NA	yes	NA	NA	NA	NA	No	NA	yes	NA	yes	yes	NA	NA	yes	NA	NA	yes	yes	yes	NA	NA	NA	NA	No	Avoids only painful activities	Works light duties, part time	Avoids resting in bed as much as possible
554_2003	2003	48	1	male	chiro	25	NA	NA	51-75%	yes	yes	NA	NA	NA	NA	NA	yes	NA	NA	NA	NA	No	NA	NA	NA	NA	NA	NA	NA	NA	NA	NA	NA	yes	yes	NA	NA	NA	yes	No	Avoids only painful activities	Works light duties, full time	Avoids resting in bed as much as possible
555_2003	2003	49	1	female	chiro	6	yes	no	51-75%	yes	no	yes	NA	NA	NA	NA	NA	NA	NA	NA	NA	No	NA	NA	NA	NA	NA	NA	NA	NA	NA	NA	yes	NA	yes	NA	yes	NA	NA	Yes	Avoids only painful activities	Works light duties, full time	Avoids resting in bed as much as possible
558_2003	2003	33	1	male	chiro	9	yes	no	26-50%	yes	no	NA	NA	NA	NA	NA	yes	yes	NA	NA	NA	No	NA	NA	NA	yes	NA	NA	NA	NA	NA	NA	NA	NA	NA	NA	NA	NA	NA	Yes	Avoids only painful activities	Works light duties, full time	Avoids resting in bed entirely
560_2003	2003	39	1	male	chiro	9	yes	no	51-75%	yes	yes	yes	NA	NA	NA	NA	NA	NA	NA	NA	NA	No	NA	NA	NA	yes	NA	NA	NA	NA	NA	NA	yes	NA	yes	NA	NA	NA	NA	No	Avoids only painful activities	Works light duties, full time	Avoids resting in bed entirely
561_2003	2003	45	1	male	chiro	11	yes	no	More than 75%	yes	yes	yes	NA	NA	NA	NA	NA	NA	NA	NA	NA	No	NA	NA	NA	NA	NA	NA	NA	NA	NA	NA	NA	NA	yes	NA	NA	NA	yes	No	Limits activities to light exertion	Works light duties, part time	Rests in bed only when pain is severe
562_2003	2003	48	1	male	chiro	26	yes	no	less than 10%	no	NA	yes	NA	NA	NA	NA	NA	NA	NA	NA	NA	No	NA	NA	NA	yes	yes	NA	NA	yes	NA	NA	yes	NA	NA	NA	yes	NA	NA	No	Avoids only painful activities	Works light duties, full time	Avoids resting in bed entirely
563_2003	2003	44	1	male	chiro	18	yes	no	More than 75%	yes	yes	yes	NA	NA	NA	NA	NA	NA	NA	NA	NA	No	NA	yes	NA	yes	yes	NA	NA	NA	NA	NA	NA	NA	yes	NA	NA	NA	NA	No	Avoids only painful activities	Works light duties, part time	Avoids resting in bed entirely
565_2003	2003	25	1	female	chiro	3	yes	no	51-75%	no	NA	yes	NA	NA	NA	NA	NA	NA	NA	NA	NA	No	NA	NA	NA	yes	NA	NA	NA	NA	NA	NA	yes	NA	yes	NA	yes	NA	NA	No	Limits activities to light exertion	Works light duties, part time	Avoids resting in bed as much as possible
566_2003	2003	56	1	female	chiro	8	yes	no	51-75%	no	NA	yes	NA	NA	NA	NA	NA	NA	NA	NA	NA	No	NA	NA	NA	yes	yes	NA	NA	NA	NA	NA	yes	NA	yes	NA	NA	NA	NA	No	Limits activities to light exertion	Works light duties, full time	Avoids resting in bed entirely
567_2003	2003	24	1	female	chiro	1	yes	no	26-50%	yes	no	yes	NA	NA	NA	NA	NA	NA	NA	NA	NA	No	NA	NA	NA	yes	yes	NA	NA	yes	NA	NA	yes	NA	yes	yes	NA	NA	NA	Yes	Avoids only painful activities	Works light duties, part time	Avoids resting in bed as much as possible
569_2003	2003	47	1	male	chiro	10	yes	no	51-75%	no	NA	yes	NA	NA	NA	NA	NA	NA	NA	NA	NA	No	NA	NA	NA	NA	NA	yes	NA	NA	NA	NA	yes	NA	yes	NA	NA	NA	yes	No	Avoids only painful activities	Works light duties, full time	Avoids resting in bed entirely
574_2003	2003	25	1	male	chiro	1	yes	no	51-75%	yes	yes	yes	NA	NA	NA	NA	NA	NA	NA	NA	NA	No	NA	NA	NA	yes	NA	NA	NA	yes	NA	NA	yes	NA	yes	NA	NA	NA	NA	No	Avoids only painful activities	Works light duties, full time	Avoids resting in bed as much as possible
576_2003	2003	46	1	female	chiro	4	yes	no	26-50%	yes	no	yes	NA	NA	NA	NA	NA	NA	NA	NA	NA	Yes	NA	NA	NA	yes	yes	NA	NA	yes	NA	yes	NA	yes	yes	NA	NA	NA	NA	Yes	Limits activities to moderate exertion	Works light duties, full time	Avoids resting in bed entirely
577_2003	2003	45	1	male	chiro	11	yes	yes	51-75%	yes	no	yes	NA	NA	NA	NA	NA	NA	NA	NA	NA	No	NA	NA	NA	yes	NA	NA	NA	NA	NA	NA	yes	NA	yes	NA	NA	NA	NA	No	Avoids only painful activities	Works light duties, part time	Avoids resting in bed entirely
585_2003	2003	32	1	female	chiro	2	yes	no	51-75%	yes	yes	yes	NA	NA	NA	NA	NA	NA	NA	NA	NA	No	NA	NA	NA	NA	NA	NA	NA	yes	NA	NA	yes	NA	yes	NA	yes	NA	NA	No	Avoids only painful activities	Works light duties, part time	Avoids resting in bed as much as possible
587_2003	2003	50	1	female	chiro	16	yes	no	26-50%	no	NA	yes	NA	NA	NA	NA	NA	NA	NA	NA	NA	No	NA	NA	NA	yes	yes	NA	NA	yes	NA	NA	yes	NA	yes	NA	NA	NA	yes	No	Avoids only painful activities	Works light duties, full time	Avoids resting in bed as much as possible
593_2003	2003	27	1	male	chiro	2	yes	no	51-75%	yes	no	yes	NA	NA	NA	NA	NA	NA	NA	NA	NA	No	NA	NA	NA	NA	NA	NA	NA	NA	NA	NA	NA	NA	yes	NA	NA	NA	NA	No	Limits activities to light exertion	Works light duties, full time	Avoids resting in bed entirely
594_2003	2003	39	1	female	chiro	2	yes	no	51-75%	yes	yes	yes	NA	NA	NA	NA	NA	NA	NA	NA	NA	Yes	NA	NA	NA	yes	yes	yes	NA	yes	NA	NA	yes	yes	yes	NA	yes	NA	NA	No	Avoids only painful activities	Works light duties, full time	Avoids resting in bed as much as possible
595_2003	2003	32	1	female	chiro	9	yes	no	26-50%	yes	yes	yes	NA	NA	NA	NA	NA	NA	NA	NA	NA	No	NA	NA	NA	yes	NA	NA	NA	NA	NA	NA	NA	NA	yes	NA	NA	NA	yes	No	Limits activities to light exertion	Works light duties, part time	Avoids resting in bed entirely
597_2003	2003	37	1	male	chiro	5	no	no	51-75%	yes	yes	yes	NA	NA	NA	NA	NA	NA	NA	NA	NA	No	NA	NA	NA	NA	yes	NA	NA	NA	NA	NA	yes	NA	NA	NA	NA	NA	NA	Yes	Avoids only painful activities	Works full duties, full time	Avoids resting in bed entirely
598_2003	2003	54	1	male	chiro	12	yes	no	51-75%	yes	no	yes	NA	NA	NA	NA	NA	NA	NA	NA	NA	No	NA	NA	NA	NA	NA	NA	NA	NA	NA	NA	yes	NA	yes	NA	yes	NA	NA	No	Avoids only painful activities	Works light duties, part time	Avoids resting in bed as much as possible
600_2003	2003	69	1	male	chiro	25	yes	no	51-75%	yes	no	yes	NA	NA	NA	NA	NA	NA	NA	NA	NA	No	NA	NA	NA	yes	NA	NA	NA	NA	NA	NA	yes	NA	yes	NA	NA	NA	NA	No	Limits activities to light exertion	Remains off work	Avoids resting in bed as much as possible
601_2003	2003	35	1	male	chiro	13	yes	no	26-50%	yes	no	yes	NA	NA	NA	NA	NA	NA	NA	NA	NA	No	NA	NA	NA	NA	NA	NA	NA	NA	NA	NA	NA	NA	NA	NA	yes	NA	NA	Yes	NA	Works light duties, full time	Avoids resting in bed entirely
602_2003	2003	57	1	male	chiro	26	yes	no	51-75%	yes	no	yes	NA	NA	NA	NA	NA	NA	NA	NA	NA	No	NA	NA	NA	yes	NA	NA	NA	yes	NA	NA	yes	yes	yes	NA	yes	NA	NA	No	Avoids only painful activities	Works light duties, full time	Avoids resting in bed entirely
603_2003	2003	40	1	male	chiro	14	yes	no	26-50%	yes	yes	NA	NA	NA	NA	NA	NA	NA	NA	NA	NA	Yes	NA	NA	NA	yes	yes	NA	NA	NA	NA	NA	NA	yes	yes	NA	NA	NA	NA	Yes	Avoids only painful activities	Works light duties, part time	Avoids resting in bed entirely
604_2003	2003	28	1	male	chiro	5	yes	no	51-75%	yes	yes	yes	NA	NA	NA	NA	NA	NA	NA	NA	NA	No	NA	NA	NA	yes	NA	NA	NA	NA	NA	NA	yes	NA	yes	NA	NA	NA	NA	No	Avoids only painful activities	Remains off work	Avoids resting in bed as much as possible
606_2003	2003	31	1	male	chiro	4	yes	no	51-75%	yes	no	yes	NA	NA	NA	NA	NA	NA	NA	NA	NA	No	NA	NA	NA	yes	NA	NA	NA	NA	NA	NA	yes	NA	yes	NA	NA	NA	NA	No	Limits activities to light exertion	Works light duties, full time	Avoids resting in bed as much as possible
610_2003	2003	45	1	male	chiro	10	yes	no	More than 75%	yes	yes	yes	NA	NA	NA	NA	NA	NA	NA	NA	NA	No	NA	yes	NA	yes	NA	NA	NA	yes	NA	NA	NA	NA	yes	NA	NA	NA	NA	Yes	NA	Works light duties, part time	Avoids resting in bed as much as possible
613_2003	2003	42	1	male	chiro	14	yes	no	51-75%	yes	yes	yes	NA	NA	NA	NA	NA	NA	NA	NA	NA	No	NA	NA	NA	yes	yes	NA	NA	yes	NA	NA	yes	NA	yes	NA	NA	NA	yes	No	Does not limit any activities	Works full duties, part time	Avoids resting in bed as much as possible
614_2003	2003	47	1	female	osteo	15	yes	no	51-75%	yes	yes	yes	NA	NA	NA	NA	NA	NA	NA	NA	NA	No	NA	NA	NA	NA	NA	NA	NA	NA	NA	NA	NA	NA	NA	NA	NA	NA	NA	Yes	Avoids only painful activities	Works light duties, part time	Rests in bed only when pain is severe
616_2003	2003	43	1	male	osteo	14	yes	no	10-25%	no	no	yes	NA	NA	NA	NA	NA	NA	NA	NA	NA	No	NA	NA	NA	yes	NA	NA	NA	yes	NA	NA	NA	NA	NA	yes	NA	NA	NA	No	Limits activities to light exertion	Remains off work	Avoids resting in bed as much as possible
617_2003	2003	44	1	female	osteo	21	yes	yes	51-75%	yes	yes	yes	NA	NA	NA	NA	NA	NA	NA	NA	NA	No	NA	yes	NA	NA	NA	NA	NA	NA	NA	NA	yes	yes	yes	yes	yes	NA	NA	Yes	Limits activities to moderate exertion	Remains off work	Rests in bed only when pain is severe
627_2003	2003	38	1	male	osteo	3	yes	yes	51-75%	yes	yes	yes	NA	NA	NA	NA	NA	NA	NA	NA	NA	No	NA	NA	NA	yes	yes	NA	NA	NA	NA	NA	yes	yes	yes	yes	yes	NA	NA	No	Limits activities to light exertion	Works light duties, full time	Avoids resting in bed as much as possible
629_2003	2003	NA	1	female	osteo	15	yes	no	51-75%	yes	yes	yes	NA	NA	NA	NA	NA	NA	NA	NA	NA	No	NA	NA	NA	yes	NA	NA	NA	NA	NA	NA	yes	NA	yes	yes	yes	NA	NA	Yes	Limits activities to light exertion	Works light duties, part time	Avoids resting in bed entirely
630_2003	2003	37	1	male	osteo	14	yes	no	26-50%	yes	no	yes	NA	NA	NA	NA	NA	NA	NA	NA	NA	Yes	NA	NA	NA	yes	yes	NA	NA	NA	NA	yes	yes	yes	yes	yes	yes	NA	NA	No	Avoids only painful activities	Works light duties, full time	Rests in bed only when pain is severe
633_2003	2003	46	1	female	osteo	16	yes	no	26-50%	yes	no	yes	NA	NA	NA	NA	NA	NA	NA	NA	NA	No	NA	NA	NA	yes	NA	NA	NA	NA	NA	NA	yes	yes	NA	yes	yes	NA	NA	No	Limits activities to light exertion	Remains off work	Rests in bed only when pain is severe
636_2003	2003	38	1	male	osteo	16	yes	no	26-50%	no	Not applicable	yes	NA	NA	NA	NA	NA	NA	NA	NA	NA	No	NA	yes	NA	yes	NA	NA	NA	NA	NA	NA	yes	NA	NA	yes	yes	NA	NA	No	Avoids only painful activities	Works light duties, part time	Avoids resting in bed as much as possible
637_2003	2003	25	1	male	osteo	2	yes	yes	51-75%	yes	yes	yes	NA	NA	NA	NA	NA	NA	NA	NA	NA	No	NA	NA	NA	NA	NA	NA	NA	yes	NA	NA	yes	yes	NA	yes	yes	NA	NA	No	Limits activities to light exertion	Works light duties, part time	Rests in bed only when pain is severe
639_2003	2003	40	1	male	osteo	16	yes	no	10-25%	yes	yes	yes	NA	NA	NA	NA	NA	NA	NA	NA	NA	No	NA	yes	NA	yes	NA	NA	NA	yes	NA	NA	yes	yes	yes	NA	yes	NA	yes	Yes	Avoids only painful activities	Works light duties, part time	Avoids resting in bed as much as possible
640_2003	2003	36	1	female	osteo	6	yes	no	26-50%	no	Not applicable	yes	NA	NA	NA	NA	NA	NA	NA	NA	NA	No	NA	yes	NA	yes	yes	NA	yes	NA	NA	NA	yes	NA	NA	NA	yes	NA	yes	No	Limits activities to light exertion	Works light duties, part time	Rests in bed only when pain is severe
641_2003	2003	35	1	male	osteo	10	yes	yes	26-50%	yes	no	yes	NA	NA	NA	NA	NA	NA	NA	NA	NA	Yes	NA	NA	NA	yes	NA	NA	NA	NA	NA	NA	NA	NA	NA	NA	NA	NA	NA	Yes	Avoids only painful activities	Works light duties, full time	Avoids resting in bed as much as possible
646_2003	2003	33	1	female	osteo	7	yes	no	51-75%	yes	yes	yes	NA	NA	NA	NA	NA	NA	NA	NA	NA	No	NA	yes	NA	yes	yes	NA	NA	NA	NA	NA	yes	NA	yes	yes	yes	NA	yes	No	Limits activities to light exertion	Remains off work	Rests in bed only when pain is severe
650_2003	2003	35	1	male	osteo	10	yes	no	51-75%	yes	yes	yes	NA	NA	NA	NA	NA	NA	NA	NA	NA	No	NA	NA	NA	yes	NA	NA	NA	NA	NA	NA	yes	yes	yes	yes	yes	NA	NA	No	Limits activities to light exertion	Works light duties, part time	Avoids resting in bed as much as possible
651_2003	2003	39	1	male	osteo	4	yes	no	26-50%	yes	yes	yes	NA	NA	NA	NA	NA	NA	NA	NA	NA	No	yes	NA	NA	yes	yes	NA	NA	NA	NA	NA	NA	NA	yes	yes	NA	NA	NA	No	Limits activities to moderate exertion	Works light duties, full time	Rests in bed only when pain is severe
653_2003	2003	38	1	male	osteo	10	yes	no	51-75%	yes	yes	yes	NA	NA	NA	NA	NA	NA	NA	NA	NA	No	NA	NA	NA	yes	NA	NA	NA	yes	NA	NA	yes	yes	yes	yes	yes	NA	NA	No	Avoids only painful activities	Remains off work	Rests in bed only when pain is severe
655_2003	2003	32	1	female	osteo	10	yes	no	51-75%	yes	no	yes	NA	NA	NA	NA	NA	NA	NA	NA	NA	No	NA	NA	NA	yes	yes	NA	NA	NA	yes	yes	yes	yes	yes	yes	yes	NA	NA	Yes	Limits activities to light exertion	Remains off work	Rests in bed only when pain is severe
656_2003	2003	40	1	female	osteo	18	yes	no	26-50%	yes	no	yes	NA	NA	NA	NA	NA	NA	NA	NA	NA	No	NA	yes	NA	yes	yes	NA	NA	NA	NA	NA	yes	yes	NA	yes	NA	NA	NA	Yes	Avoids only painful activities	Remains off work	Avoids resting in bed as much as possible
663_2003	2003	36	1	male	osteo	4	yes	no	26-50%	yes	no	yes	NA	NA	NA	NA	NA	NA	NA	NA	NA	No	yes	NA	NA	yes	NA	NA	NA	NA	NA	NA	yes	NA	yes	yes	NA	NA	NA	No	Avoids only painful activities	Works light duties, full time	Avoids resting in bed as much as possible
665_2003	2003	53	1	male	osteo	28	yes	no	26-50%	yes	yes	yes	NA	NA	NA	NA	NA	NA	NA	NA	NA	Yes	NA	NA	NA	NA	NA	NA	NA	NA	NA	NA	yes	NA	yes	yes	NA	NA	NA	No	Limits activities to light exertion	Works light duties, full time	Avoids resting in bed entirely
668_2003	2003	31	1	male	osteo	9	yes	no	26-50%	yes	no	yes	NA	NA	NA	NA	NA	NA	NA	NA	NA	No	NA	NA	NA	NA	NA	NA	yes	NA	NA	NA	yes	NA	yes	yes	yes	NA	NA	No	Limits activities to light exertion	Remains off work	Rests in bed only when pain is severe
669_2003	2003	32	1	female	osteo	2	yes	no	51-75%	yes	no	yes	NA	NA	NA	NA	NA	NA	NA	NA	NA	No	NA	NA	NA	yes	NA	NA	NA	NA	NA	NA	yes	NA	NA	yes	yes	NA	NA	No	Limits activities to moderate exertion	Works light duties, full time	Rests in bed only when pain is severe
670_2003	2003	46	1	male	osteo	24	yes	no	51-75%	yes	no	yes	NA	NA	NA	NA	NA	NA	NA	NA	NA	No	NA	NA	NA	yes	yes	NA	NA	NA	NA	NA	NA	NA	NA	yes	NA	NA	NA	No	Limits activities to light exertion	Works light duties, full time	Rests in bed only when pain is severe
676_2003	2003	23	1	male	osteo	2	yes	no	51-75%	yes	yes	yes	NA	NA	NA	NA	NA	NA	NA	NA	NA	No	NA	NA	NA	yes	NA	NA	NA	NA	NA	NA	yes	yes	NA	yes	yes	NA	NA	No	Limits activities to light exertion	Works light duties, full time	Avoids resting in bed as much as possible
681_2003	2003	25	1	male	osteo	2	yes	no	51-75%	no	Not applicable	yes	NA	NA	NA	NA	NA	NA	NA	NA	NA	Yes	NA	NA	NA	yes	NA	NA	NA	NA	NA	NA	yes	NA	yes	yes	yes	NA	NA	No	Limits activities to moderate exertion	Works light duties, part time	Rests in bed only when pain is severe
682_2003	2003	40	1	male	osteo	13	yes	no	51-75%	yes	no	yes	NA	NA	NA	NA	NA	NA	NA	NA	NA	No	NA	NA	NA	yes	NA	NA	NA	NA	NA	NA	yes	NA	yes	NA	yes	NA	NA	No	Avoids only painful activities	Works light duties, full time	Avoids resting in bed entirely
683_2003	2003	53	1	male	osteo	2	yes	no	51-75%	yes	no	yes	NA	NA	NA	NA	NA	NA	NA	NA	NA	No	NA	NA	NA	yes	NA	NA	yes	yes	NA	NA	yes	NA	yes	yes	yes	NA	NA	Yes	Avoids only painful activities	Works light duties, full time	Avoids resting in bed as much as possible
684_2003	2003	35	1	male	osteo	4	yes	no	26-50%	yes	yes	yes	NA	NA	NA	NA	NA	NA	NA	NA	NA	No	NA	NA	NA	yes	NA	NA	NA	NA	NA	NA	yes	yes	NA	NA	NA	NA	NA	Yes	Limits activities to light exertion	Works light duties, part time	Rests in bed only when pain is severe
686_2003	2003	46	1	male	osteo	15	yes	no	51-75%	yes	yes	yes	NA	NA	NA	NA	NA	NA	NA	NA	NA	No	NA	NA	NA	NA	NA	NA	NA	NA	NA	NA	yes	NA	yes	yes	yes	NA	yes	No	Avoids only painful activities	Works light duties, full time	Avoids resting in bed entirely
687_2003	2003	37	1	female	osteo	14	yes	no	51-75%	yes	yes	yes	NA	NA	NA	NA	NA	NA	NA	NA	NA	No	NA	NA	NA	yes	NA	yes	NA	NA	NA	NA	yes	yes	yes	yes	yes	NA	NA	No	Avoids only painful activities	Works light duties, part time	Avoids resting in bed as much as possible
697_2003	2003	67	1	male	osteo	30	yes	no	26-50%	yes	no	yes	NA	NA	NA	NA	NA	NA	NA	NA	NA	Yes	NA	NA	NA	NA	NA	NA	NA	NA	NA	NA	yes	NA	NA	yes	NA	NA	NA	Yes	Avoids only painful activities	Works light duties, part time	Avoids resting in bed as much as possible
698_2003	2003	33	1	male	osteo	8	yes	no	26-50%	yes	yes	yes	NA	NA	NA	NA	NA	NA	NA	NA	NA	No	NA	NA	NA	yes	NA	NA	NA	yes	NA	NA	yes	yes	yes	yes	yes	NA	NA	No	Avoids only painful activities	Works light duties, full time	Avoids resting in bed as much as possible
701_2003	2003	40	1	female	osteo	17	yes	no	26-50%	yes	yes	yes	NA	NA	NA	NA	NA	NA	NA	NA	NA	No	NA	NA	NA	yes	NA	NA	NA	yes	NA	NA	NA	NA	yes	yes	yes	NA	NA	No	Limits activities to light exertion	Remains off work	Avoids resting in bed as much as possible
705_2003	2003	42	1	male	osteo	14	yes	no	51-75%	yes	yes	yes	NA	NA	NA	NA	NA	NA	NA	NA	NA	No	NA	NA	NA	yes	yes	NA	NA	NA	NA	NA	yes	NA	yes	NA	yes	NA	NA	No	Limits activities to light exertion	Works light duties, part time	Rests in bed only when pain is severe
707_2003	2003	38	1	female	osteo	15	yes	no	26-50%	yes	yes	yes	NA	NA	NA	NA	NA	NA	NA	NA	NA	No	NA	NA	NA	yes	NA	NA	yes	NA	NA	NA	yes	NA	yes	yes	NA	NA	NA	No	Limits activities to light exertion	Works light duties, part time	Avoids resting in bed as much as possible
711_2003	2003	34	1	male	osteo	12	yes	no	10-25%	no	Not applicable	yes	NA	NA	NA	NA	NA	NA	NA	NA	NA	Yes	NA	yes	NA	yes	yes	NA	NA	NA	NA	NA	yes	NA	NA	yes	yes	NA	NA	No	Limits activities to light exertion	Works light duties, part time	Avoids resting in bed as much as possible
716_2003	2003	32	1	male	osteo	6	yes	no	51-75%	yes	yes	yes	NA	NA	NA	NA	NA	NA	NA	NA	NA	No	NA	NA	NA	yes	NA	NA	NA	NA	NA	NA	yes	NA	yes	yes	yes	NA	yes	Yes	Avoids only painful activities	Remains off work	Avoids resting in bed as much as possible
718_2003	2003	29	1	male	osteo	6	yes	no	51-75%	yes	yes	yes	NA	NA	NA	NA	NA	NA	NA	NA	NA	No	NA	NA	NA	yes	NA	NA	NA	yes	NA	NA	yes	yes	yes	NA	yes	NA	NA	Yes	Limits activities to light exertion	Works light duties, part time	Avoids resting in bed as much as possible
719_2003	2003	47	1	male	osteo	15	yes	no	51-75%	yes	no	yes	NA	NA	NA	NA	NA	NA	NA	NA	NA	Yes	yes	NA	yes	yes	NA	NA	yes	NA	NA	NA	yes	yes	yes	yes	yes	yes	NA	Yes	Limits activities to light exertion	Works light duties, part time	Rests in bed until pain improves substantially
720_2003	2003	41	1	male	osteo	3	yes	no	26-50%	yes	yes	yes	NA	NA	NA	NA	NA	NA	NA	NA	NA	No	NA	yes	NA	yes	yes	NA	NA	NA	NA	NA	yes	yes	NA	yes	yes	NA	NA	Yes	Limits activities to light exertion	Remains off work	Avoids resting in bed as much as possible
722_2003	2003	51	1	male	osteo	27	yes	no	51-75%	no	Not applicable	yes	NA	NA	NA	NA	NA	NA	NA	NA	NA	No	NA	NA	NA	yes	NA	NA	NA	yes	NA	NA	yes	NA	yes	yes	NA	NA	NA	No	Avoids only painful activities	Works light duties, full time	Avoids resting in bed entirely
723_2003	2003	52	1	male	osteo	10	yes	no	51-75%	yes	no	yes	NA	NA	NA	NA	NA	NA	NA	NA	NA	No	NA	NA	NA	NA	yes	NA	NA	NA	NA	NA	yes	yes	yes	yes	yes	NA	NA	No	Limits activities to light exertion	Remains off work	Avoids resting in bed entirely
724_2003	2003	46	1	male	osteo	25	yes	no	51-75%	no	Not applicable	yes	NA	NA	NA	NA	NA	NA	NA	NA	NA	No	NA	NA	NA	yes	yes	NA	NA	NA	NA	NA	yes	yes	NA	yes	yes	NA	NA	No	Avoids only painful activities	Works light duties, full time	Avoids resting in bed entirely
727_2003	2003	39	1	male	osteo	6	yes	no	26-50%	yes	yes	yes	NA	NA	NA	NA	NA	NA	NA	NA	NA	No	NA	yes	NA	NA	NA	NA	NA	yes	NA	NA	yes	yes	yes	yes	yes	NA	NA	Yes	Limits activities to light exertion	Works full duties, full time	Avoids resting in bed as much as possible
729_2003	2003	36	1	female	osteo	13	yes	no	26-50%	no	Not applicable	yes	NA	NA	NA	NA	NA	NA	NA	NA	NA	No	NA	NA	NA	NA	NA	NA	NA	NA	NA	NA	yes	NA	yes	yes	yes	NA	NA	No	Limits activities to light exertion	Works light duties, full time	Avoids resting in bed as much as possible
730_2003	2003	57	1	male	osteo	13	yes	no	26-50%	yes	yes	yes	NA	NA	NA	NA	NA	NA	NA	NA	NA	No	yes	NA	NA	yes	NA	yes	NA	NA	NA	NA	NA	NA	NA	yes	yes	NA	NA	No	Limits activities to light exertion	Works light duties, full time	Avoids resting in bed as much as possible
732_2003	2003	57	1	male	osteo	34	yes	no	51-75%	yes	no	yes	NA	NA	NA	NA	NA	NA	NA	NA	NA	No	NA	NA	NA	yes	NA	NA	NA	NA	NA	NA	yes	NA	NA	yes	yes	NA	NA	No	Avoids only painful activities	Works light duties, part time	Avoids resting in bed as much as possible
733_2003	2003	50	1	male	osteo	15	yes	no	26-50%	yes	yes	yes	NA	NA	NA	NA	NA	NA	NA	NA	NA	No	NA	yes	NA	yes	yes	NA	NA	NA	NA	NA	NA	yes	NA	NA	NA	NA	NA	Yes	Limits activities to light exertion	Works light duties, full time	Avoids resting in bed as much as possible
736_2003	2003	49	1	female	osteo	10	yes	no	51-75%	yes	yes	yes	NA	NA	NA	NA	NA	NA	NA	NA	NA	No	yes	NA	NA	NA	NA	yes	NA	yes	NA	NA	yes	NA	NA	yes	yes	NA	NA	Yes	Limits activities to light exertion	Works light duties, full time	Avoids resting in bed as much as possible
737_2003	2003	41	1	female	osteo	19	yes	no	51-75%	yes	yes	yes	NA	NA	NA	NA	NA	NA	NA	NA	NA	No	NA	NA	NA	yes	yes	NA	NA	NA	NA	NA	yes	NA	yes	yes	yes	NA	NA	No	Limits activities to moderate exertion	Works light duties, part time	Rests in bed only when pain is severe
739_2003	2003	39	1	female	osteo	8	yes	no	26-50%	yes	no	yes	NA	NA	NA	NA	NA	NA	NA	NA	NA	No	NA	yes	NA	yes	yes	NA	NA	yes	NA	NA	yes	yes	yes	yes	yes	NA	NA	No	Avoids only painful activities	Works light duties, full time	Avoids resting in bed as much as possible
740_2003	2003	35	1	female	osteo	14	yes	no	10-25%	yes	yes	yes	NA	NA	NA	NA	NA	NA	NA	NA	NA	No	NA	NA	NA	yes	yes	NA	NA	NA	NA	NA	NA	NA	NA	NA	NA	NA	NA	Yes	Avoids only painful activities	Works light duties, part time	Rests in bed only when pain is severe
748_2003	2003	36	1	female	osteo	13	yes	no	51-75%	yes	yes	yes	NA	NA	NA	NA	NA	NA	NA	NA	NA	No	NA	NA	yes	yes	NA	NA	NA	NA	yes	NA	yes	NA	yes	yes	yes	NA	yes	No	Limits all physical activities	Remains off work	Rests in bed until pain improves substantially
750_2003	2003	30	1	female	osteo	6	yes	no	10-25%	yes	no	yes	NA	NA	NA	NA	NA	NA	NA	NA	NA	No	NA	NA	NA	NA	NA	NA	NA	yes	NA	NA	yes	NA	NA	yes	NA	NA	NA	No	Avoids only painful activities	Remains off work	Avoids resting in bed entirely
751_2003	2003	31	1	male	osteo	7	yes	no	26-50%	no	Not applicable	yes	NA	NA	NA	NA	NA	NA	NA	NA	NA	No	NA	NA	NA	NA	NA	NA	NA	NA	NA	NA	yes	NA	yes	NA	yes	NA	NA	Yes	Limits activities to moderate exertion	Works light duties, full time	Avoids resting in bed as much as possible
752_2003	2003	35	1	female	osteo	11	yes	no	26-50%	no	Not applicable	yes	NA	NA	NA	NA	NA	NA	NA	NA	NA	No	NA	NA	NA	NA	NA	NA	NA	NA	NA	NA	NA	NA	NA	NA	NA	NA	NA	Yes	Limits all physical activities	Remains off work	Rests in bed until pain improves substantially
756_2003	2003	41	1	female	osteo	20	yes	no	51-75%	yes	yes	yes	NA	NA	NA	NA	NA	NA	NA	NA	NA	No	NA	NA	NA	yes	NA	NA	NA	yes	NA	NA	yes	yes	yes	yes	yes	NA	NA	No	Limits activities to light exertion	Works light duties, part time	Avoids resting in bed as much as possible
761_2003	2003	37	1	male	osteo	4	yes	no	51-75%	yes	no	yes	NA	NA	NA	NA	NA	NA	NA	NA	NA	No	NA	NA	NA	NA	NA	NA	NA	NA	NA	NA	yes	NA	yes	yes	yes	NA	NA	Yes	Limits activities to light exertion	Remains off work	Avoids resting in bed as much as possible
762_2003	2003	39	1	female	osteo	14	yes	no	51-75%	yes	no	yes	NA	NA	NA	NA	NA	NA	NA	NA	NA	No	NA	NA	NA	yes	NA	NA	NA	NA	NA	NA	yes	yes	NA	NA	yes	NA	NA	No	Limits activities to light exertion	Remains off work	Rests in bed only when pain is severe
764_2003	2003	54	1	male	osteo	19	yes	no	26-50%	yes	no	yes	NA	NA	NA	NA	NA	NA	NA	NA	NA	Yes	NA	NA	NA	yes	NA	NA	NA	NA	NA	NA	NA	NA	NA	NA	NA	NA	NA	Yes	Limits all physical activities	Remains off work	Avoids resting in bed as much as possible
765_2003	2003	54	1	male	osteo	34	yes	no	More than 75%	yes	no	NA	NA	NA	NA	NA	yes	NA	NA	NA	NA	No	yes	NA	NA	yes	NA	NA	NA	NA	NA	NA	yes	NA	NA	NA	NA	NA	NA	No	Avoids only painful activities	Works light duties, full time	Avoids resting in bed as much as possible
766_2003	2003	36	1	female	osteo	10	yes	no	26-50%	yes	yes	yes	NA	NA	NA	NA	NA	NA	NA	NA	NA	No	NA	NA	NA	yes	yes	NA	NA	NA	NA	NA	yes	yes	yes	yes	yes	NA	NA	No	Avoids only painful activities	Remains off work	Avoids resting in bed as much as possible
767_2003	2003	33	1	male	osteo	10	yes	no	51-75%	yes	no	yes	NA	NA	NA	NA	NA	NA	NA	NA	NA	No	NA	NA	NA	NA	NA	NA	NA	NA	NA	NA	yes	NA	NA	NA	NA	NA	NA	No	Limits all physical activities	Remains off work	Rests in bed only when pain is severe
773_2003	2003	37	1	female	osteo	15	yes	no	51-75%	yes	yes	NA	NA	NA	NA	NA	NA	NA	NA	yes	NA	No	NA	yes	NA	yes	yes	NA	NA	NA	NA	NA	yes	yes	NA	yes	yes	NA	NA	No	Limits activities to light exertion	Works light duties, part time	Rests in bed only when pain is severe
777_2003	2003	40	1	male	osteo	18	yes	no	26-50%	yes	yes	yes	NA	NA	NA	NA	NA	NA	NA	NA	NA	No	NA	NA	NA	yes	yes	NA	NA	NA	NA	NA	yes	NA	NA	yes	yes	NA	NA	Yes	Limits activities to light exertion	Works light duties, part time	Rests in bed only when pain is severe
780_2003	2003	23	1	male	osteo	1	yes	no	26-50%	yes	no	yes	NA	NA	NA	NA	NA	NA	NA	NA	NA	No	yes	NA	NA	yes	NA	yes	NA	yes	NA	NA	yes	yes	yes	yes	yes	NA	yes	No	Limits activities to moderate exertion	Works light duties, full time	Avoids resting in bed as much as possible
783_2003	2003	31	1	female	osteo	7	yes	no	26-50%	yes	no	yes	NA	NA	NA	NA	NA	NA	NA	NA	NA	No	NA	NA	NA	NA	NA	NA	NA	yes	NA	NA	yes	NA	NA	yes	NA	NA	NA	Yes	Avoids only painful activities	Works light duties, full time	Avoids resting in bed entirely
784_2003	2003	37	1	male	osteo	10	yes	no	26-50%	yes	yes	yes	NA	NA	NA	NA	NA	NA	NA	NA	NA	No	NA	NA	NA	NA	NA	NA	NA	NA	NA	NA	yes	NA	yes	yes	NA	NA	NA	No	Limits activities to moderate exertion	Works light duties, part time	Avoids resting in bed as much as possible
786_2003	2003	34	1	female	osteo	3	yes	no	51-75%	yes	yes	yes	NA	NA	NA	NA	NA	NA	NA	NA	NA	No	NA	yes	NA	NA	yes	yes	NA	NA	NA	NA	yes	NA	yes	NA	NA	NA	NA	Yes	Limits all physical activities	Remains off work	Avoids resting in bed as much as possible
788_2003	2003	50	1	female	osteo	8	yes	no	51-75%	yes	no	yes	NA	NA	NA	NA	NA	NA	NA	NA	NA	No	NA	NA	NA	yes	NA	NA	NA	yes	NA	NA	yes	NA	NA	yes	NA	NA	NA	No	Does not limit any activities	Works full duties, full time	Avoids resting in bed entirely
789_2003	2003	31	1	male	osteo	8	yes	no	26-50%	yes	yes	yes	NA	NA	NA	NA	NA	NA	NA	NA	NA	No	NA	NA	NA	yes	NA	NA	NA	NA	NA	NA	yes	NA	NA	yes	yes	NA	NA	No	Limits activities to moderate exertion	Works light duties, part time	Avoids resting in bed as much as possible
795_2003	2003	23	1	male	osteo	1	yes	no	26-50%	yes	yes	yes	NA	NA	NA	NA	NA	NA	NA	NA	NA	No	NA	NA	NA	yes	NA	NA	NA	yes	NA	NA	yes	NA	yes	yes	yes	NA	NA	No	Limits activities to light exertion	Works light duties, full time	Avoids resting in bed as much as possible
796_2003	2003	48	1	female	osteo	14	yes	no	26-50%	yes	no	yes	NA	NA	NA	NA	NA	NA	NA	NA	NA	No	NA	NA	NA	NA	NA	NA	NA	NA	NA	NA	yes	NA	NA	yes	yes	NA	NA	Yes	Limits all physical activities	Works light duties, part time	Avoids resting in bed entirely
798_2003	2003	43	1	male	osteo	6	yes	no	51-75%	yes	yes	yes	NA	NA	NA	NA	NA	NA	NA	NA	NA	No	yes	NA	NA	yes	yes	NA	NA	NA	NA	NA	yes	NA	yes	yes	yes	NA	NA	Yes	Limits activities to light exertion	Remains off work	NA
799_2003	2003	59	1	female	osteo	33	no	no	51-75%	yes	no	yes	NA	NA	NA	NA	NA	NA	NA	NA	NA	No	NA	NA	NA	NA	NA	NA	NA	NA	NA	NA	yes	yes	yes	NA	yes	NA	NA	Yes	Avoids only painful activities	Remains off work	Rests in bed only when pain is severe
800_2003	2003	NA	1	male	osteo	34	yes	yes	51-75%	yes	no	yes	NA	NA	NA	NA	NA	NA	NA	NA	NA	No	NA	NA	NA	NA	NA	NA	NA	NA	NA	NA	yes	NA	yes	yes	yes	NA	NA	No	Avoids only painful activities	NA	Avoids resting in bed as much as possible
801_2003	2003	35	1	female	osteo	12	yes	no	51-75%	yes	no	yes	NA	NA	NA	NA	NA	NA	NA	NA	NA	No	yes	NA	NA	yes	NA	NA	NA	NA	NA	NA	yes	yes	NA	yes	yes	NA	NA	Yes	Avoids only painful activities	Remains off work	Avoids resting in bed as much as possible
804_2003	2003	52	1	male	osteo	5	yes	no	10-25%	yes	no	yes	NA	NA	NA	NA	NA	NA	NA	NA	NA	Yes	NA	NA	NA	yes	yes	NA	NA	NA	NA	NA	yes	yes	NA	NA	yes	NA	NA	No	Limits activities to light exertion	Remains off work	Avoids resting in bed as much as possible
806_2003	2003	32	1	male	osteo	10	yes	no	51-75%	yes	yes	yes	NA	NA	NA	NA	NA	NA	NA	NA	NA	No	NA	NA	NA	yes	yes	NA	NA	yes	NA	NA	yes	yes	yes	yes	yes	NA	NA	No	Limits activities to light exertion	Works light duties, part time	Avoids resting in bed entirely
807_2003	2003	29	1	male	osteo	1	yes	no	51-75%	yes	yes	NA	NA	NA	NA	NA	yes	NA	NA	NA	NA	Yes	NA	NA	NA	yes	NA	NA	NA	yes	NA	yes	yes	NA	yes	yes	yes	NA	NA	Yes	Avoids only painful activities	Remains off work	Avoids resting in bed entirely
810_2003	2003	48	1	male	osteo	14	yes	yes	51-75%	yes	no	yes	NA	NA	NA	NA	NA	NA	NA	NA	NA	No	NA	NA	NA	yes	NA	NA	NA	yes	NA	NA	yes	yes	NA	NA	yes	NA	NA	No	Limits activities to moderate exertion	Works light duties, full time	Avoids resting in bed as much as possible
812_2003	2003	36	1	female	osteo	13	yes	no	less than 10%	yes	no	yes	NA	NA	NA	NA	NA	NA	NA	NA	NA	No	NA	NA	NA	yes	NA	NA	NA	NA	NA	NA	yes	yes	yes	NA	yes	NA	NA	No	Limits activities to moderate exertion	Works light duties, full time	Avoids resting in bed as much as possible
816_2003	2003	53	1	male	osteo	19	yes	yes	26-50%	yes	yes	yes	NA	NA	NA	NA	NA	NA	NA	NA	NA	No	yes	NA	NA	NA	NA	NA	NA	NA	NA	NA	yes	yes	yes	yes	yes	NA	NA	Yes	NA	NA	NA
821_2003	2003	38	1	male	osteo	15	yes	no	51-75%	yes	yes	NA	NA	NA	yes	NA	yes	NA	NA	NA	NA	No	NA	NA	NA	yes	NA	NA	NA	NA	NA	NA	yes	NA	yes	yes	yes	NA	NA	No	Limits all physical activities	Remains off work	Rests in bed only when pain is severe
823_2003	2003	40	1	male	osteo	17	yes	yes	51-75%	no	Not applicable	yes	NA	NA	NA	NA	NA	NA	NA	NA	NA	No	NA	NA	NA	NA	NA	NA	NA	NA	NA	NA	yes	NA	yes	NA	yes	NA	NA	No	Limits activities to light exertion	Remains off work	Avoids resting in bed as much as possible
824_2003	2003	39	1	female	physio	18	yes	no	More than 75%	no	Not applicable	yes	NA	NA	NA	NA	NA	NA	NA	NA	NA	No	NA	yes	NA	yes	NA	NA	NA	yes	NA	NA	yes	yes	NA	NA	yes	NA	NA	Yes	Limits activities to moderate exertion	Works light duties, full time	Avoids resting in bed as much as possible
825_2003	2003	53	1	male	osteo	27	yes	no	51-75%	yes	no	yes	NA	NA	NA	NA	NA	NA	NA	NA	NA	No	yes	NA	NA	yes	NA	NA	NA	NA	NA	NA	NA	NA	NA	yes	NA	NA	NA	Yes	Limits activities to light exertion	Remains off work	Rests in bed until pain improves substantially
827_2003	2003	35	1	female	osteo	8	yes	no	51-75%	yes	no	yes	NA	NA	NA	NA	NA	NA	NA	NA	NA	No	NA	NA	NA	yes	yes	NA	NA	yes	NA	NA	yes	yes	NA	yes	yes	NA	NA	No	Limits activities to moderate exertion	Works light duties, full time	Avoids resting in bed as much as possible
829_2003	2003	45	1	male	osteo	15	yes	no	51-75%	yes	yes	yes	NA	NA	NA	NA	NA	NA	NA	NA	NA	No	NA	yes	NA	yes	yes	NA	NA	NA	NA	NA	yes	yes	yes	yes	yes	NA	NA	No	Avoids only painful activities	Works light duties, full time	Rests in bed only when pain is severe
830_2003	2003	41	1	male	osteo	12	yes	no	26-50%	yes	no	yes	NA	NA	NA	NA	NA	NA	NA	NA	NA	No	yes	yes	NA	yes	NA	NA	NA	yes	NA	NA	yes	yes	yes	yes	yes	NA	NA	No	Avoids only painful activities	Works light duties, full time	Avoids resting in bed as much as possible
833_2003	2003	45	1	male	osteo	21	yes	yes	26-50%	yes	no	yes	NA	NA	NA	NA	NA	NA	NA	NA	NA	Yes	NA	NA	NA	yes	NA	NA	yes	yes	NA	NA	yes	yes	yes	yes	yes	NA	NA	Yes	Avoids only painful activities	Remains off work	Rests in bed only when pain is severe
837_2003	2003	27	1	male	osteo	3	yes	no	26-50%	yes	yes	yes	NA	NA	NA	NA	NA	NA	NA	NA	NA	No	NA	NA	NA	NA	NA	NA	NA	NA	NA	NA	yes	yes	NA	yes	yes	NA	NA	Yes	Avoids only painful activities	Remains off work	Rests in bed only when pain is severe
839_2003	2003	43	1	male	osteo	19	yes	no	51-75%	yes	no	yes	NA	NA	NA	NA	NA	NA	NA	NA	NA	No	NA	yes	NA	NA	NA	NA	NA	NA	NA	NA	yes	NA	NA	NA	yes	NA	NA	No	Limits activities to light exertion	Remains off work	Avoids resting in bed as much as possible
840_2003	2003	25	1	male	osteo	2	yes	no	51-75%	yes	no	yes	NA	NA	NA	NA	NA	NA	NA	NA	NA	No	NA	NA	NA	yes	NA	NA	NA	NA	NA	NA	yes	yes	yes	yes	NA	NA	yes	Yes	Limits activities to light exertion	Remains off work	Rests in bed only when pain is severe
841_2003	2003	25	1	male	osteo	3	yes	no	10-25%	yes	yes	yes	NA	NA	NA	NA	NA	NA	NA	NA	NA	Yes	NA	NA	NA	yes	yes	NA	NA	NA	NA	NA	yes	NA	yes	yes	yes	NA	NA	Yes	Avoids only painful activities	Works light duties, full time	Avoids resting in bed as much as possible
842_2003	2003	31	1	male	osteo	5	yes	no	26-50%	yes	yes	yes	NA	NA	NA	NA	NA	NA	NA	NA	NA	No	NA	NA	NA	NA	NA	NA	NA	NA	NA	yes	NA	yes	yes	NA	yes	NA	NA	No	Avoids only painful activities	Works light duties, full time	Avoids resting in bed as much as possible
843_2003	2003	60	1	female	osteo	35	yes	no	10-25%	yes	no	NA	NA	NA	yes	yes	yes	NA	NA	NA	NA	No	NA	yes	NA	NA	NA	NA	NA	NA	NA	NA	yes	NA	NA	NA	NA	NA	NA	Yes	Limits activities to light exertion	Works light duties, part time	Rests in bed until pain improves substantially
844_2003	2003	47	1	male	osteo	25	yes	no	26-50%	yes	yes	yes	NA	NA	NA	NA	NA	NA	NA	NA	NA	No	NA	NA	NA	yes	NA	NA	NA	yes	NA	NA	yes	NA	yes	yes	NA	NA	NA	No	Avoids only painful activities	Works light duties, full time	Avoids resting in bed entirely
847_2003	2003	42	1	female	osteo	12	yes	no	26-50%	yes	no	yes	NA	NA	NA	NA	NA	NA	NA	NA	NA	No	NA	yes	NA	yes	yes	NA	NA	NA	NA	NA	yes	yes	NA	yes	yes	NA	NA	Yes	Limits activities to moderate exertion	Works light duties, part time	Avoids resting in bed as much as possible
848_2003	2003	40	1	male	osteo	17	yes	no	26-50%	yes	yes	yes	NA	NA	NA	NA	NA	NA	NA	NA	NA	No	NA	yes	NA	yes	NA	NA	NA	yes	NA	NA	yes	NA	yes	yes	yes	NA	NA	No	Limits activities to light exertion	Remains off work	Avoids resting in bed as much as possible
850_2003	2003	51	1	male	osteo	10	yes	no	More than 75%	yes	no	NA	NA	NA	NA	yes	NA	NA	NA	NA	NA	No	NA	NA	NA	NA	NA	NA	NA	yes	NA	NA	yes	NA	NA	NA	yes	NA	NA	No	Avoids only painful activities	Works light duties, full time	Avoids resting in bed as much as possible
852_2003	2003	28	1	female	osteo	5	yes	no	26-50%	yes	yes	NA	NA	NA	NA	NA	NA	NA	NA	yes	NA	No	NA	NA	yes	yes	NA	NA	NA	NA	yes	NA	yes	yes	NA	NA	NA	NA	NA	No	Limits activities to light exertion	Remains off work	Rests in bed until pain improves substantially
857_2003	2003	33	1	male	osteo	1	yes	no	51-75%	yes	no	yes	NA	NA	NA	NA	NA	NA	NA	NA	NA	No	NA	NA	NA	yes	NA	NA	NA	NA	NA	NA	yes	yes	yes	yes	yes	NA	NA	Yes	Limits activities to moderate exertion	Remains off work	Avoids resting in bed as much as possible
859_2003	2003	41	1	female	osteo	2	yes	no	More than 75%	yes	no	yes	NA	NA	NA	NA	NA	NA	NA	NA	NA	No	NA	NA	NA	yes	NA	NA	NA	yes	yes	NA	yes	yes	NA	NA	yes	NA	NA	No	Limits activities to light exertion	Works light duties, full time	Avoids resting in bed as much as possible
860_2003	2003	53	1	male	osteo	25	yes	no	51-75%	yes	yes	yes	NA	NA	NA	NA	NA	NA	NA	NA	NA	No	NA	NA	NA	NA	NA	NA	NA	NA	NA	NA	yes	yes	yes	yes	yes	NA	NA	No	Avoids only painful activities	Remains off work	Rests in bed only when pain is severe
864_2003	2003	37	1	female	osteo	15	yes	no	26-50%	yes	no	yes	NA	NA	NA	NA	NA	NA	NA	NA	NA	No	NA	NA	NA	yes	NA	yes	NA	yes	NA	NA	yes	yes	yes	yes	yes	NA	NA	No	Limits activities to light exertion	Works light duties, part time	Avoids resting in bed as much as possible
867_2003	2003	36	1	female	osteo	8	yes	no	51-75%	no	Not applicable	yes	NA	NA	NA	NA	NA	NA	NA	NA	NA	No	NA	yes	NA	yes	NA	NA	NA	yes	NA	NA	yes	yes	yes	NA	yes	NA	yes	No	Limits activities to moderate exertion	Works light duties, part time	Avoids resting in bed as much as possible
868_2003	2003	41	1	female	osteo	4	yes	no	26-50%	yes	no	yes	NA	NA	NA	NA	NA	NA	NA	NA	NA	No	NA	NA	NA	yes	NA	NA	NA	yes	NA	NA	yes	yes	yes	yes	yes	NA	NA	No	Avoids only painful activities	Works light duties, full time	Avoids resting in bed entirely
873_2003	2003	54	1	female	osteo	6	yes	no	51-75%	yes	no	yes	NA	NA	NA	NA	NA	NA	NA	NA	NA	No	NA	NA	NA	yes	yes	NA	NA	NA	NA	NA	yes	NA	yes	yes	yes	NA	NA	No	Avoids only painful activities	Works light duties, full time	Avoids resting in bed as much as possible
874_2003	2003	37	1	male	osteo	6	yes	no	51-75%	yes	yes	yes	NA	NA	NA	NA	NA	NA	NA	NA	NA	Yes	NA	NA	NA	NA	NA	NA	NA	NA	NA	NA	yes	NA	yes	NA	NA	NA	NA	No	Limits activities to moderate exertion	Works light duties, full time	Avoids resting in bed as much as possible
876_2003	2003	49	1	male	osteo	27	yes	no	51-75%	yes	yes	yes	NA	NA	NA	NA	NA	NA	NA	NA	NA	No	NA	NA	NA	yes	yes	NA	NA	yes	NA	NA	yes	NA	yes	NA	yes	NA	NA	No	Avoids only painful activities	Works light duties, full time	Rests in bed only when pain is severe
880_2003	2003	38	1	male	osteo	15	yes	yes	10-25%	yes	no	yes	NA	NA	NA	NA	NA	NA	NA	NA	NA	No	NA	NA	NA	NA	NA	NA	NA	NA	NA	NA	yes	NA	yes	yes	yes	NA	NA	No	Limits activities to light exertion	Works light duties, part time	Avoids resting in bed entirely
882_2003	2003	49	1	male	osteo	24	yes	no	51-75%	yes	no	yes	NA	NA	NA	NA	NA	NA	NA	NA	NA	No	NA	NA	NA	yes	NA	NA	NA	yes	NA	NA	yes	NA	NA	yes	yes	NA	NA	Yes	Avoids only painful activities	Works light duties, part time	Avoids resting in bed as much as possible
888_2003	2003	40	1	female	osteo	9	yes	no	26-50%	yes	yes	yes	NA	NA	NA	NA	NA	NA	NA	NA	NA	No	NA	yes	NA	NA	NA	NA	NA	yes	NA	NA	yes	NA	yes	NA	NA	NA	NA	Yes	Avoids only painful activities	Works full duties, full time	Avoids resting in bed entirely
889_2003	2003	38	1	male	osteo	15	yes	no	26-50%	yes	no	yes	NA	NA	NA	NA	NA	NA	NA	NA	NA	No	NA	NA	NA	yes	NA	NA	NA	NA	NA	NA	yes	yes	NA	NA	NA	NA	NA	No	Limits activities to light exertion	Remains off work	Rests in bed only when pain is severe
890_2003	2003	39	1	female	osteo	6	yes	no	less than 10%	yes	no	yes	NA	NA	NA	NA	NA	NA	NA	NA	NA	No	NA	NA	NA	NA	NA	NA	NA	NA	NA	NA	NA	NA	NA	NA	NA	NA	NA	No	Avoids only painful activities	NA	NA
892_2003	2003	43	1	female	osteo	15	yes	no	51-75%	yes	yes	yes	NA	NA	NA	NA	NA	NA	NA	NA	NA	No	NA	NA	yes	yes	NA	NA	yes	NA	yes	NA	yes	NA	yes	NA	NA	NA	NA	Yes	Avoids only painful activities	Remains off work	Rests in bed only when pain is severe
893_2003	2003	59	1	male	osteo	5	yes	no	26-50%	yes	no	yes	NA	NA	NA	NA	NA	NA	NA	NA	NA	Yes	NA	yes	NA	yes	yes	NA	NA	yes	NA	NA	yes	yes	yes	NA	yes	NA	NA	No	Limits activities to moderate exertion	Works full duties, part time	Rests in bed only when pain is severe
896_2003	2003	32	1	male	osteo	9	yes	no	26-50%	yes	yes	yes	NA	NA	NA	NA	NA	NA	NA	NA	NA	No	NA	NA	NA	yes	NA	NA	NA	NA	NA	NA	yes	yes	yes	NA	yes	NA	NA	Yes	Avoids only painful activities	Works light duties, full time	Avoids resting in bed entirely
897_2003	2003	29	1	male	osteo	3	yes	yes	26-50%	yes	no	yes	NA	NA	NA	NA	NA	NA	NA	NA	NA	No	NA	NA	NA	yes	NA	NA	NA	yes	NA	NA	NA	NA	yes	yes	yes	NA	NA	Yes	Avoids only painful activities	Works light duties, full time	Rests in bed only when pain is severe
898_2003	2003	53	1	male	osteo	19	yes	no	51-75%	yes	no	yes	NA	NA	NA	NA	NA	NA	NA	NA	NA	No	NA	NA	NA	yes	NA	yes	NA	NA	NA	NA	yes	NA	NA	NA	yes	NA	NA	Yes	Limits activities to moderate exertion	Remains off work	Rests in bed only when pain is severe
909_2003	2003	41	1	male	osteo	11	yes	no	51-75%	yes	no	yes	NA	NA	NA	NA	NA	NA	NA	NA	NA	No	NA	NA	NA	yes	yes	NA	NA	NA	NA	NA	yes	NA	yes	yes	yes	NA	NA	No	Avoids only painful activities	Works light duties, full time	Avoids resting in bed as much as possible
911_2003	2003	42	1	female	osteo	12	yes	no	51-75%	yes	no	yes	NA	NA	NA	NA	NA	NA	NA	NA	NA	No	NA	yes	NA	NA	yes	NA	yes	NA	NA	NA	yes	yes	NA	NA	yes	NA	NA	Yes	Avoids only painful activities	Works light duties, part time	Avoids resting in bed entirely
912_2003	2003	42	1	female	osteo	14	yes	no	26-50%	yes	no	yes	NA	NA	NA	NA	NA	NA	NA	NA	NA	No	NA	NA	NA	yes	NA	NA	NA	NA	NA	NA	yes	yes	yes	NA	NA	NA	NA	Yes	Limits activities to light exertion	Works light duties, part time	Rests in bed only when pain is severe
913_2003	2003	36	1	male	osteo	13	yes	no	26-50%	yes	no	yes	NA	NA	NA	NA	NA	NA	NA	NA	NA	No	NA	NA	NA	NA	NA	NA	NA	NA	NA	NA	yes	yes	yes	yes	yes	NA	yes	No	Avoids only painful activities	Works light duties, full time	Avoids resting in bed entirely
914_2003	2003	31	1	male	osteo	1	yes	no	51-75%	yes	yes	NA	NA	NA	NA	NA	NA	NA	NA	NA	NA	No	NA	yes	NA	yes	NA	NA	NA	NA	yes	NA	yes	NA	yes	yes	NA	NA	NA	Yes	Limits activities to light exertion	Works light duties, part time	Avoids resting in bed as much as possible
919_2003	2003	41	1	male	osteo	17	yes	no	51-75%	no	NA	NA	NA	NA	NA	NA	NA	NA	NA	NA	NA	Yes	NA	yes	NA	yes	yes	NA	NA	NA	NA	NA	yes	yes	yes	yes	yes	NA	NA	Yes	Avoids only painful activities	Works light duties, full time	Rests in bed only when pain is severe
922_2003	2003	38	1	female	osteo	16	yes	no	51-75%	yes	yes	yes	NA	NA	NA	NA	NA	NA	NA	NA	NA	No	NA	NA	NA	yes	yes	NA	NA	NA	NA	NA	yes	NA	yes	yes	NA	NA	NA	Yes	Limits activities to moderate exertion	Works light duties, part time	Avoids resting in bed as much as possible
923_2003	2003	42	1	male	osteo	20	yes	yes	26-50%	yes	yes	yes	NA	NA	NA	NA	NA	NA	NA	NA	NA	No	NA	yes	NA	yes	NA	NA	NA	yes	NA	NA	yes	yes	yes	yes	yes	NA	NA	Yes	Limits activities to moderate exertion	Works light duties, full time	Avoids resting in bed as much as possible
924_2003	2003	38	1	female	osteo	16	yes	no	51-75%	yes	no	yes	NA	NA	NA	NA	NA	NA	NA	NA	NA	No	NA	NA	NA	NA	yes	NA	NA	yes	NA	NA	yes	yes	NA	yes	yes	NA	NA	Yes	NA	Works light duties, part time	Rests in bed only when pain is severe
928_2003	2003	50	1	male	osteo	19	yes	no	26-50%	yes	no	NA	NA	NA	NA	NA	NA	NA	NA	NA	NA	No	NA	NA	NA	NA	NA	NA	NA	NA	NA	NA	NA	NA	NA	NA	NA	NA	NA	No	Avoids only painful activities	Works light duties, part time	NA
930_2003	2003	34	1	male	osteo	12	yes	no	51-75%	yes	yes	yes	NA	NA	NA	NA	NA	NA	NA	NA	NA	No	NA	NA	NA	yes	NA	NA	NA	NA	NA	NA	yes	NA	yes	NA	yes	NA	NA	No	Avoids only painful activities	Works light duties, full time	Avoids resting in bed as much as possible
934_2003	2003	43	1	female	osteo	16	yes	no	More than 75%	yes	yes	yes	NA	NA	NA	NA	NA	NA	NA	NA	NA	No	NA	NA	NA	yes	NA	NA	NA	NA	NA	NA	yes	NA	yes	yes	NA	NA	NA	No	Avoids only painful activities	Works light duties, full time	Avoids resting in bed as much as possible
935_2003	2003	70	1	male	osteo	31	yes	no	10-25%	yes	no	yes	NA	NA	NA	NA	NA	NA	NA	NA	NA	No	NA	NA	NA	yes	NA	NA	NA	NA	NA	NA	NA	NA	NA	NA	NA	NA	NA	No	Limits activities to light exertion	Remains off work	Avoids resting in bed as much as possible
936_2003	2003	42	1	female	osteo	20	yes	no	51-75%	yes	no	yes	NA	NA	NA	NA	NA	NA	NA	NA	NA	No	NA	NA	NA	yes	NA	NA	NA	yes	NA	NA	yes	yes	yes	yes	yes	NA	NA	Yes	Limits activities to moderate exertion	Works light duties, part time	Avoids resting in bed as much as possible
937_2003	2003	53	1	male	osteo	4	yes	no	51-75%	yes	yes	yes	NA	NA	NA	NA	NA	NA	NA	NA	NA	No	NA	yes	NA	yes	NA	NA	NA	yes	yes	NA	yes	NA	NA	NA	yes	NA	NA	Yes	Avoids only painful activities	Remains off work	Avoids resting in bed as much as possible
939_2003	2003	26	1	male	osteo	4	yes	yes	51-75%	yes	yes	yes	NA	NA	NA	NA	NA	NA	NA	NA	NA	No	NA	NA	NA	NA	NA	NA	NA	NA	NA	NA	yes	NA	yes	yes	NA	NA	NA	No	Limits activities to moderate exertion	Works light duties, full time	Rests in bed only when pain is severe
940_2003	2003	47	1	female	osteo	23	yes	no	51-75%	no	NA	yes	NA	NA	NA	NA	NA	NA	NA	NA	NA	No	NA	yes	NA	yes	NA	NA	NA	NA	yes	NA	yes	NA	NA	yes	yes	NA	NA	No	Limits activities to light exertion	Works light duties, part time	Avoids resting in bed as much as possible
943_2003	2003	52	1	male	osteo	20	yes	no	26-50%	yes	yes	yes	NA	NA	NA	NA	NA	NA	NA	NA	NA	No	NA	yes	NA	yes	NA	NA	NA	NA	NA	NA	yes	NA	yes	yes	NA	NA	NA	Yes	Avoids only painful activities	Works full duties, part time	Avoids resting in bed as much as possible
945_2003	2003	1	1	male	osteo	10	yes	no	less than 10%	yes	no	yes	NA	NA	NA	NA	NA	NA	NA	NA	NA	No	NA	NA	NA	yes	NA	NA	NA	yes	NA	NA	NA	yes	NA	NA	yes	NA	NA	Yes	Avoids only painful activities	Works light duties, part time	Rests in bed only when pain is severe
948_2003	2003	46	1	male	osteo	12	yes	no	26-50%	yes	yes	yes	NA	NA	NA	NA	NA	NA	NA	NA	NA	No	NA	NA	NA	yes	yes	NA	NA	yes	NA	NA	yes	yes	yes	yes	yes	NA	NA	No	Limits activities to light exertion	Works light duties, full time	Avoids resting in bed as much as possible
949_2003	2003	37	1	female	osteo	13	yes	no	10-25%	no	NA	yes	NA	NA	NA	NA	NA	NA	NA	NA	NA	No	NA	NA	NA	yes	NA	NA	NA	NA	NA	NA	yes	yes	yes	yes	yes	NA	NA	Yes	Limits activities to moderate exertion	Remains off work	Rests in bed only when pain is severe
950_2003	2003	33	1	female	osteo	5	yes	no	26-50%	no	NA	yes	NA	NA	NA	NA	NA	NA	NA	NA	NA	No	NA	NA	NA	yes	NA	NA	NA	NA	NA	NA	yes	NA	yes	yes	yes	NA	NA	No	Limits activities to moderate exertion	Works light duties, full time	Rests in bed only when pain is severe
951_2003	2003	26	1	female	osteo	1	yes	no	51-75%	no	no	yes	NA	NA	NA	NA	NA	NA	NA	NA	NA	No	NA	NA	NA	yes	NA	NA	NA	NA	NA	NA	yes	NA	NA	yes	yes	NA	NA	Yes	Avoids only painful activities	Works light duties, full time	Avoids resting in bed as much as possible
952_2003	2003	35	1	female	osteo	12	yes	no	26-50%	yes	yes	yes	NA	NA	NA	NA	NA	NA	NA	NA	NA	No	NA	NA	NA	NA	NA	NA	NA	NA	NA	NA	yes	NA	NA	NA	NA	NA	NA	Yes	Limits activities to light exertion	Remains off work	Rests in bed until pain improves substantially
953_2003	2003	48	1	male	osteo	3	yes	no	10-25%	yes	no	NA	NA	NA	NA	NA	NA	NA	NA	NA	NA	No	NA	NA	NA	yes	yes	NA	NA	yes	NA	NA	yes	NA	yes	yes	yes	NA	NA	No	Limits activities to light exertion	Works light duties, full time	Avoids resting in bed as much as possible
959_2003	2003	43	1	male	osteo	4	yes	no	51-75%	no	NA	yes	NA	NA	NA	NA	NA	NA	NA	NA	NA	No	NA	NA	NA	yes	yes	yes	NA	NA	NA	NA	yes	NA	yes	yes	yes	yes	yes	No	Avoids only painful activities	Works light duties, part time	Avoids resting in bed as much as possible
960_2003	2003	52	1	female	osteo	13	yes	yes	26-50%	yes	no	yes	NA	NA	NA	NA	NA	NA	NA	NA	NA	No	NA	NA	NA	NA	NA	NA	NA	yes	NA	NA	yes	NA	yes	NA	yes	NA	NA	Yes	Avoids only painful activities	Works full duties, full time	Avoids resting in bed as much as possible
961_2003	2003	49	1	male	osteo	6	yes	yes	51-75%	yes	yes	yes	NA	NA	NA	NA	NA	NA	NA	NA	NA	No	NA	NA	NA	yes	NA	NA	NA	NA	NA	NA	yes	NA	yes	NA	yes	NA	NA	No	Limits activities to light exertion	Works light duties, part time	Avoids resting in bed as much as possible
962_2003	2003	38	1	male	osteo	3	yes	yes	10-25%	yes	yes	yes	NA	NA	NA	NA	NA	NA	NA	NA	NA	No	yes	yes	NA	yes	yes	NA	NA	yes	NA	NA	yes	NA	yes	yes	yes	yes	yes	Yes	Avoids only painful activities	Works light duties, full time	Avoids resting in bed entirely
966_2003	2003	49	1	male	osteo	24	yes	no	51-75%	no	NA	yes	NA	NA	NA	NA	NA	NA	NA	NA	NA	No	NA	NA	NA	yes	NA	NA	yes	NA	NA	NA	yes	NA	yes	yes	NA	NA	NA	No	Avoids only painful activities	Works light duties, part time	Avoids resting in bed as much as possible
967_2003	2003	36	1	male	osteo	14	yes	no	26-50%	no	NA	yes	NA	NA	NA	NA	NA	NA	NA	NA	NA	No	NA	NA	NA	yes	yes	NA	NA	NA	NA	NA	yes	yes	NA	yes	yes	NA	NA	No	Limits activities to moderate exertion	Works light duties, part time	Rests in bed only when pain is severe
969_2003	2003	47	1	female	osteo	24	yes	no	51-75%	yes	no	NA	NA	NA	NA	NA	NA	NA	NA	NA	NA	Yes	NA	NA	NA	yes	NA	NA	NA	NA	NA	NA	yes	NA	NA	yes	yes	NA	NA	No	Limits activities to light exertion	Remains off work	Rests in bed until pain improves substantially
970_2003	2003	37	1	female	osteo	1	no	no	26-50%	no	NA	yes	NA	NA	NA	NA	NA	NA	NA	NA	NA	No	NA	NA	NA	yes	yes	NA	NA	yes	NA	NA	yes	NA	yes	yes	yes	NA	NA	No	Avoids only painful activities	Works light duties, full time	Avoids resting in bed entirely
973_2003	2003	58	1	female	osteo	30	yes	no	51-75%	yes	no	yes	NA	NA	NA	NA	NA	NA	NA	NA	NA	No	NA	NA	NA	NA	NA	yes	NA	NA	NA	NA	NA	NA	yes	NA	yes	NA	yes	No	Limits activities to light exertion	Remains off work	Rests in bed only when pain is severe
974_2003	2003	55	1	male	osteo	25	yes	no	More than 75%	yes	no	yes	NA	NA	NA	NA	NA	NA	NA	NA	NA	No	yes	yes	NA	yes	NA	NA	NA	yes	NA	NA	NA	yes	yes	NA	yes	NA	NA	Yes	Avoids only painful activities	Works light duties, part time	Avoids resting in bed as much as possible
975_2003	2003	73	1	male	osteo	20	yes	no	51-75%	yes	no	yes	NA	NA	NA	NA	NA	NA	NA	NA	NA	Yes	NA	NA	NA	yes	NA	NA	NA	NA	NA	NA	yes	NA	NA	yes	NA	NA	NA	Yes	Limits activities to light exertion	Works light duties, part time	Rests in bed only when pain is severe
977_2003	2003	55	1	female	osteo	33	yes	no	51-75%	yes	no	yes	NA	NA	NA	NA	NA	NA	NA	NA	NA	No	NA	NA	NA	yes	NA	NA	NA	NA	NA	NA	yes	NA	yes	yes	yes	NA	NA	No	Avoids only painful activities	Remains off work	Rests in bed only when pain is severe
978_2003	2003	37	1	female	osteo	11	yes	no	26-50%	yes	yes	yes	NA	NA	NA	NA	NA	NA	NA	NA	NA	No	NA	yes	NA	yes	NA	NA	NA	yes	NA	NA	NA	yes	yes	yes	yes	NA	NA	No	Avoids only painful activities	Works light duties, part time	Avoids resting in bed entirely
981_2003	2003	26	1	female	osteo	3	yes	no	26-50%	yes	no	yes	NA	NA	NA	NA	NA	NA	NA	NA	NA	No	NA	NA	NA	yes	NA	NA	NA	yes	NA	NA	yes	yes	yes	NA	yes	NA	NA	Yes	Limits activities to moderate exertion	Works light duties, full time	Avoids resting in bed as much as possible
983_2003	2003	45	1	female	osteo	23	yes	no	51-75%	yes	yes	NA	NA	NA	NA	NA	NA	NA	NA	NA	NA	Yes	NA	NA	NA	yes	yes	NA	NA	yes	NA	NA	yes	NA	yes	yes	yes	NA	NA	No	Limits activities to light exertion	Works light duties, part time	Avoids resting in bed as much as possible
984_2003	2003	34	1	male	osteo	12	yes	yes	51-75%	yes	no	yes	NA	NA	NA	NA	NA	NA	NA	NA	NA	No	NA	NA	NA	yes	NA	yes	NA	yes	NA	NA	yes	NA	yes	yes	yes	NA	yes	No	Avoids only painful activities	Works light duties, full time	Avoids resting in bed entirely
988_2003	2003	49	1	male	osteo	21	yes	no	26-50%	yes	no	yes	NA	NA	NA	NA	NA	NA	NA	NA	NA	No	NA	NA	NA	NA	NA	NA	NA	NA	NA	NA	yes	NA	NA	NA	yes	NA	NA	No	Limits all physical activities	Remains off work	Avoids resting in bed entirely
989_2003	2003	53	1	male	osteo	12	yes	no	51-75%	yes	no	yes	NA	NA	NA	NA	NA	NA	NA	NA	NA	No	NA	NA	NA	NA	NA	NA	NA	NA	NA	NA	yes	yes	yes	yes	yes	NA	NA	No	Avoids only painful activities	Works light duties, full time	Avoids resting in bed entirely
991_2003	2003	31	1	male	osteo	5	yes	no	51-75%	yes	no	yes	NA	NA	NA	NA	NA	NA	NA	NA	NA	No	NA	NA	NA	yes	NA	NA	yes	NA	yes	NA	yes	yes	yes	yes	yes	NA	NA	No	Avoids only painful activities	Works light duties, part time	Rests in bed only when pain is severe
994_2003	2003	52	1	male	osteo	6	yes	no	10-25%	yes	yes	yes	NA	NA	NA	NA	NA	NA	NA	NA	NA	No	NA	NA	NA	yes	yes	NA	NA	yes	NA	NA	yes	NA	NA	yes	yes	NA	NA	No	Limits activities to light exertion	Works light duties, part time	Avoids resting in bed as much as possible
996_2003	2003	33	1	male	osteo	10	yes	no	26-50%	yes	yes	NA	NA	NA	NA	NA	NA	NA	NA	NA	NA	No	NA	NA	NA	yes	NA	NA	NA	NA	NA	NA	yes	NA	yes	yes	yes	NA	NA	Yes	Limits activities to light exertion	Works light duties, part time	NA
999_2003	2003	34	1	female	osteo	5	yes	no	26-50%	yes	yes	yes	NA	NA	NA	NA	NA	NA	NA	NA	NA	No	NA	yes	NA	yes	yes	NA	NA	yes	NA	NA	yes	yes	yes	yes	yes	NA	NA	No	Limits activities to light exertion	Works light duties, full time	Avoids resting in bed as much as possible
1000_2003	2003	45	1	male	osteo	18	yes	no	26-50%	no	NA	yes	NA	NA	NA	NA	NA	NA	NA	NA	NA	No	NA	NA	NA	yes	yes	NA	NA	NA	NA	NA	yes	NA	yes	NA	yes	NA	NA	No	Avoids only painful activities	Remains off work	Avoids resting in bed as much as possible
1001_2003	2003	30	1	female	osteo	8	yes	no	51-75%	no	NA	yes	NA	NA	NA	NA	NA	NA	NA	NA	NA	No	NA	NA	NA	yes	NA	NA	NA	NA	NA	NA	NA	NA	NA	yes	NA	NA	NA	Yes	NA	NA	NA
1008_2003	2003	50	1	male	osteo	21	yes	no	26-50%	no	NA	yes	NA	NA	NA	NA	NA	NA	NA	NA	NA	No	NA	NA	NA	yes	yes	NA	NA	NA	NA	NA	NA	yes	NA	yes	yes	NA	yes	No	Limits activities to light exertion	Works light duties, full time	Rests in bed only when pain is severe
1011_2003	2003	59	1	female	osteo	16	yes	yes	51-75%	yes	no	NA	yes	NA	yes	NA	yes	yes	NA	yes	NA	Yes	NA	NA	yes	yes	NA	NA	NA	NA	NA	NA	yes	yes	NA	yes	NA	NA	NA	No	Limits activities to light exertion	Works light duties, part time	Rests in bed until pain improves substantially
1012_2003	2003	28	1	male	osteo	7	yes	no	26-50%	no	no	NA	NA	NA	NA	NA	NA	NA	NA	NA	NA	Yes	NA	yes	NA	yes	yes	NA	yes	yes	NA	yes	yes	yes	yes	yes	yes	NA	NA	Yes	Avoids only painful activities	Works light duties, full time	Avoids resting in bed entirely
1013_2003	2003	43	1	female	osteo	2	yes	no	51-75%	yes	no	NA	NA	NA	NA	NA	NA	NA	NA	NA	NA	Yes	NA	NA	NA	NA	NA	NA	NA	NA	NA	NA	yes	yes	yes	yes	yes	NA	NA	Yes	Avoids only painful activities	Works light duties, full time	Avoids resting in bed entirely
1014_2003	2003	47	1	female	osteo	1	yes	no	26-50%	yes	yes	yes	NA	NA	NA	NA	NA	NA	NA	NA	NA	No	yes	yes	NA	yes	NA	yes	NA	yes	NA	NA	yes	yes	yes	NA	yes	NA	yes	No	Avoids only painful activities	Works light duties, full time	Rests in bed only when pain is severe
1021_2003	2003	56	1	male	osteo	23	yes	no	26-50%	yes	no	yes	NA	NA	NA	NA	NA	NA	NA	NA	NA	No	NA	NA	NA	yes	NA	NA	NA	yes	yes	NA	NA	NA	yes	yes	NA	NA	NA	No	Avoids only painful activities	Works light duties, full time	Avoids resting in bed entirely
1022_2003	2003	40	1	male	osteo	17	yes	no	26-50%	yes	no	yes	NA	NA	NA	NA	NA	NA	NA	NA	NA	No	yes	NA	NA	yes	NA	NA	NA	NA	NA	NA	yes	yes	yes	yes	yes	NA	NA	No	Limits activities to light exertion	Works light duties, part time	Rests in bed only when pain is severe
1023_2003	2003	45	1	female	osteo	20	yes	no	26-50%	yes	no	yes	NA	NA	NA	NA	NA	NA	NA	NA	NA	No	NA	NA	NA	yes	NA	NA	NA	NA	NA	NA	yes	NA	NA	NA	yes	NA	NA	No	Avoids only painful activities	Remains off work	Avoids resting in bed as much as possible
1024_2003	2003	39	1	female	osteo	17	no	no	51-75%	yes	yes	NA	NA	NA	NA	NA	NA	NA	NA	NA	NA	No	NA	NA	NA	NA	NA	NA	NA	NA	NA	NA	NA	NA	NA	NA	NA	NA	NA	No	NA	NA	NA
1025_2003	2003	47	1	male	osteo	2	yes	no	10-25%	yes	yes	yes	NA	NA	NA	NA	NA	NA	NA	NA	NA	No	NA	NA	NA	yes	yes	NA	NA	yes	NA	NA	yes	NA	NA	NA	yes	NA	NA	Yes	Avoids only painful activities	Remains off work	Avoids resting in bed as much as possible
1032_2003	2003	32	1	female	osteo	8	yes	no	26-50%	yes	no	yes	NA	NA	NA	NA	NA	NA	NA	NA	NA	No	NA	NA	NA	NA	yes	NA	NA	NA	NA	NA	yes	yes	NA	NA	yes	NA	NA	Yes	Limits activities to light exertion	Works light duties, part time	Rests in bed only when pain is severe
1036_2003	2003	47	1	female	osteo	8	yes	no	26-50%	no	NA	yes	NA	NA	NA	NA	NA	NA	NA	NA	NA	No	yes	NA	NA	yes	yes	NA	NA	NA	NA	NA	yes	yes	NA	NA	yes	NA	NA	No	Avoids only painful activities	Works light duties, full time	Avoids resting in bed as much as possible
1038_2003	2003	58	1	male	physio	25	no	no	51-75%	yes	yes	yes	NA	NA	NA	NA	NA	NA	NA	NA	NA	No	NA	NA	NA	NA	NA	NA	NA	NA	NA	NA	NA	NA	yes	NA	NA	NA	NA	No	Avoids only painful activities	Works light duties, part time	Avoids resting in bed as much as possible
1039_2003	2003	41	1	male	osteo	1	yes	no	26-50%	no	NA	NA	NA	NA	NA	yes	yes	NA	NA	yes	NA	No	NA	yes	NA	yes	yes	NA	NA	NA	NA	NA	yes	yes	NA	yes	yes	NA	NA	No	Avoids only painful activities	Works light duties, full time	Avoids resting in bed entirely
1040_2003	2003	44	1	male	osteo	19	yes	no	26-50%	yes	yes	yes	NA	NA	NA	NA	NA	NA	NA	NA	NA	No	NA	yes	NA	yes	NA	NA	NA	yes	NA	NA	yes	yes	yes	NA	NA	NA	NA	No	Avoids only painful activities	Works full duties, part time	Avoids resting in bed as much as possible
1042_2003	2003	47	1	female	osteo	6	yes	no	More than 75%	yes	no	NA	NA	NA	NA	NA	NA	NA	NA	NA	NA	Yes	NA	NA	NA	NA	NA	NA	NA	NA	NA	NA	yes	yes	NA	yes	yes	NA	NA	Yes	Avoids only painful activities	Works light duties, full time	Avoids resting in bed entirely
1046_2003	2003	36	1	female	osteo	12	yes	yes	26-50%	yes	no	yes	NA	NA	NA	NA	NA	NA	NA	NA	NA	No	NA	NA	NA	yes	yes	NA	NA	NA	yes	NA	yes	yes	yes	yes	yes	NA	NA	No	Limits activities to light exertion	Remains off work	Rests in bed only when pain is severe
1049_2003	2003	32	1	male	osteo	5	yes	no	51-75%	yes	no	yes	NA	NA	NA	NA	NA	NA	NA	NA	NA	No	NA	NA	NA	yes	yes	NA	NA	NA	NA	NA	yes	yes	NA	yes	yes	NA	NA	No	Avoids only painful activities	Works full duties, full time	Avoids resting in bed entirely
1050_2003	2003	58	1	female	osteo	37	yes	no	51-75%	no	NA	yes	NA	NA	NA	NA	NA	NA	NA	NA	NA	No	NA	NA	NA	yes	NA	NA	NA	NA	NA	NA	yes	NA	yes	NA	yes	NA	NA	No	Limits activities to light exertion	Works full duties, part time	Avoids resting in bed entirely
1051_2003	2003	52	1	female	osteo	8	yes	no	26-50%	yes	no	NA	NA	NA	yes	NA	NA	NA	NA	NA	NA	No	NA	yes	NA	yes	NA	NA	NA	yes	yes	NA	yes	yes	yes	yes	yes	NA	NA	No	Avoids only painful activities	Works light duties, part time	Avoids resting in bed as much as possible
1060_2003	2003	24	1	female	osteo	1	yes	no	26-50%	yes	yes	yes	NA	NA	NA	NA	NA	NA	NA	NA	NA	No	NA	NA	NA	yes	NA	NA	NA	NA	NA	NA	yes	NA	yes	yes	NA	NA	NA	No	Avoids only painful activities	Works light duties, part time	Rests in bed only when pain is severe
1062_2003	2003	35	1	female	osteo	12	yes	no	26-50%	yes	no	yes	NA	NA	NA	NA	NA	NA	NA	NA	NA	No	yes	NA	NA	yes	NA	NA	NA	yes	NA	NA	yes	NA	yes	yes	yes	NA	NA	No	Avoids only painful activities	NA	Rests in bed only when pain is severe
1064_2003	2003	29	1	female	osteo	6	yes	no	26-50%	no	NA	yes	NA	NA	NA	NA	NA	NA	NA	NA	NA	No	NA	yes	NA	yes	yes	NA	NA	NA	NA	NA	yes	yes	yes	yes	yes	NA	NA	No	Limits activities to light exertion	Works light duties, part time	Avoids resting in bed as much as possible
1066_2003	2003	36	1	male	osteo	6	yes	no	51-75%	no	NA	yes	NA	NA	NA	NA	NA	NA	NA	NA	NA	No	NA	NA	NA	yes	NA	NA	NA	NA	NA	NA	yes	yes	NA	yes	yes	NA	NA	Yes	Avoids only painful activities	Works light duties, part time	Avoids resting in bed as much as possible
1067_2003	2003	25	1	male	osteo	1	yes	no	51-75%	yes	no	yes	NA	NA	NA	NA	NA	NA	NA	NA	NA	No	NA	NA	NA	yes	NA	NA	NA	NA	NA	NA	NA	yes	yes	yes	yes	NA	NA	No	Limits activities to light exertion	Remains off work	Rests in bed only when pain is severe
1068_2003	2003	41	1	female	osteo	18	yes	no	51-75%	yes	yes	yes	NA	NA	NA	NA	NA	NA	NA	NA	NA	No	NA	NA	NA	yes	NA	NA	NA	NA	NA	NA	yes	NA	yes	NA	yes	NA	yes	No	Limits activities to moderate exertion	Works light duties, part time	Rests in bed only when pain is severe
1074_2003	2003	45	1	male	osteo	5	yes	no	26-50%	no	no	yes	NA	NA	NA	NA	NA	NA	NA	NA	NA	No	NA	yes	NA	NA	NA	NA	NA	yes	NA	NA	yes	NA	yes	yes	NA	NA	NA	No	Limits activities to moderate exertion	Works light duties, full time	Rests in bed only when pain is severe
1077_2003	2003	56	1	male	osteo	14	yes	yes	26-50%	yes	yes	NA	NA	NA	NA	NA	NA	NA	NA	NA	NA	No	yes	NA	NA	NA	yes	yes	NA	NA	NA	NA	yes	NA	yes	NA	NA	NA	NA	Yes	Avoids only painful activities	Works light duties, full time	Avoids resting in bed as much as possible
1080_2003	2003	29	1	female	osteo	4	yes	yes	26-50%	yes	no	yes	NA	NA	NA	NA	NA	NA	NA	NA	NA	No	NA	NA	NA	yes	NA	NA	NA	yes	NA	NA	yes	yes	yes	yes	yes	NA	yes	Yes	NA	NA	NA
1082_2003	2003	28	1	male	osteo	7	yes	no	51-75%	yes	yes	yes	NA	NA	NA	NA	NA	NA	NA	NA	NA	No	NA	yes	NA	yes	yes	NA	yes	NA	yes	NA	yes	NA	NA	NA	yes	NA	NA	Yes	Avoids only painful activities	Works light duties, part time	Avoids resting in bed as much as possible
1084_2003	2003	29	1	female	osteo	6	yes	no	51-75%	no	NA	yes	NA	NA	NA	NA	NA	NA	NA	NA	NA	No	NA	NA	NA	yes	yes	NA	NA	yes	NA	NA	yes	NA	yes	yes	NA	NA	NA	Yes	Avoids only painful activities	Works light duties, full time	Avoids resting in bed as much as possible
1085_2003	2003	39	1	male	osteo	10	yes	no	26-50%	no	NA	yes	NA	NA	NA	NA	NA	NA	NA	NA	NA	No	NA	NA	NA	yes	NA	yes	NA	NA	NA	NA	yes	yes	NA	yes	yes	NA	NA	No	Limits activities to light exertion	Works light duties, part time	Avoids resting in bed as much as possible
1086_2003	2003	32	1	male	osteo	4	yes	no	26-50%	yes	yes	yes	NA	NA	NA	NA	NA	NA	NA	NA	NA	No	yes	NA	NA	NA	NA	NA	NA	NA	NA	NA	yes	NA	yes	yes	yes	NA	NA	No	Limits activities to moderate exertion	Works light duties, part time	Rests in bed only when pain is severe
1087_2003	2003	44	1	male	osteo	20	yes	no	51-75%	yes	no	yes	NA	NA	NA	NA	NA	NA	NA	NA	NA	No	NA	NA	NA	yes	yes	NA	NA	yes	NA	NA	yes	yes	NA	NA	yes	NA	NA	No	Limits activities to moderate exertion	Works light duties, part time	Rests in bed only when pain is severe
1088_2003	2003	47	1	female	osteo	5	yes	no	26-50%	yes	yes	yes	NA	NA	NA	NA	NA	NA	NA	NA	NA	No	NA	NA	NA	yes	NA	NA	NA	NA	NA	NA	yes	yes	NA	yes	yes	NA	NA	No	Limits activities to moderate exertion	Works light duties, full time	Rests in bed only when pain is severe
1093_2003	2003	44	1	male	osteo	22	yes	no	51-75%	yes	yes	yes	NA	NA	NA	NA	NA	NA	NA	NA	NA	No	NA	NA	NA	yes	NA	yes	NA	NA	NA	NA	yes	yes	NA	NA	NA	NA	NA	Yes	Limits activities to moderate exertion	Works light duties, part time	Rests in bed only when pain is severe
1094_2003	2003	36	1	female	osteo	4	yes	no	51-75%	yes	no	yes	NA	NA	NA	NA	NA	NA	NA	NA	NA	No	NA	NA	NA	yes	yes	NA	NA	NA	NA	NA	yes	NA	yes	yes	NA	yes	NA	Yes	Limits activities to light exertion	Remains off work	Avoids resting in bed as much as possible
1098_2003	2003	41	1	female	osteo	1	yes	no	51-75%	yes	yes	yes	NA	NA	NA	NA	NA	NA	NA	NA	NA	No	NA	NA	NA	yes	NA	NA	NA	NA	NA	NA	yes	yes	NA	yes	yes	NA	NA	No	Avoids only painful activities	Works light duties, full time	Avoids resting in bed as much as possible
1103_2003	2003	49	1	male	osteo	13	yes	no	51-75%	yes	no	yes	NA	NA	NA	NA	NA	NA	NA	NA	NA	No	NA	NA	NA	yes	yes	NA	NA	NA	NA	NA	yes	yes	NA	yes	NA	NA	NA	No	Limits activities to moderate exertion	Works light duties, part time	Rests in bed only when pain is severe
1104_2003	2003	38	1	female	osteo	13	yes	no	26-50%	yes	no	yes	NA	NA	NA	NA	NA	NA	NA	NA	NA	No	NA	yes	NA	yes	NA	NA	NA	yes	NA	NA	yes	NA	yes	yes	NA	NA	NA	No	Limits activities to light exertion	Works light duties, full time	Avoids resting in bed as much as possible
1105_2003	2003	50	1	male	osteo	6	yes	no	51-75%	yes	yes	yes	NA	NA	NA	NA	NA	NA	NA	NA	NA	No	NA	NA	NA	yes	NA	NA	NA	yes	NA	NA	yes	NA	NA	yes	NA	NA	yes	No	Avoids only painful activities	Works light duties, part time	Avoids resting in bed as much as possible
1108_2003	2003	54	1	female	osteo	6	yes	no	51-75%	yes	no	yes	NA	NA	NA	NA	NA	NA	NA	NA	NA	Yes	NA	NA	NA	yes	NA	NA	NA	NA	NA	NA	NA	NA	yes	yes	yes	NA	NA	Yes	Limits all physical activities	Remains off work	Rests in bed until pain improves substantially
1110_2003	2003	38	1	male	osteo	15	yes	yes	51-75%	yes	no	NA	NA	NA	NA	NA	NA	NA	NA	NA	NA	No	NA	yes	NA	yes	NA	NA	NA	yes	NA	NA	yes	yes	NA	NA	yes	NA	NA	No	Avoids only painful activities	Works light duties, full time	Avoids resting in bed entirely
1112_2003	2003	36	1	male	osteo	9	yes	no	26-50%	yes	yes	yes	NA	NA	NA	NA	NA	NA	NA	NA	NA	No	NA	NA	NA	NA	yes	NA	NA	yes	NA	NA	yes	yes	yes	yes	yes	NA	NA	No	Avoids only painful activities	Works light duties, full time	Avoids resting in bed entirely
1113_2003	2003	62	1	male	osteo	37	yes	no	51-75%	yes	no	yes	NA	NA	NA	NA	NA	NA	NA	NA	NA	No	NA	yes	NA	yes	yes	NA	NA	yes	NA	NA	yes	yes	NA	yes	NA	NA	NA	No	Avoids only painful activities	Works full duties, full time	Avoids resting in bed entirely
1114_2003	2003	49	1	male	osteo	14	yes	no	51-75%	yes	no	yes	NA	NA	NA	NA	NA	NA	NA	NA	NA	No	NA	NA	NA	yes	NA	NA	NA	NA	NA	NA	yes	yes	yes	NA	yes	NA	NA	No	Avoids only painful activities	Works light duties, full time	Avoids resting in bed entirely
1115_2003	2003	32	1	female	osteo	9	yes	no	26-50%	yes	no	yes	NA	NA	NA	NA	NA	NA	NA	NA	NA	No	NA	NA	NA	yes	NA	NA	NA	yes	NA	NA	yes	yes	yes	yes	yes	NA	NA	No	Limits activities to moderate exertion	Works light duties, part time	Rests in bed only when pain is severe
1118_2003	2003	40	1	male	osteo	10	yes	no	51-75%	no	NA	yes	NA	NA	NA	NA	NA	NA	NA	NA	NA	No	yes	NA	NA	NA	NA	yes	NA	NA	NA	NA	yes	NA	yes	NA	NA	NA	yes	No	Limits activities to light exertion	Remains off work	Rests in bed only when pain is severe
1122_2003	2003	38	1	female	osteo	15	yes	no	51-75%	yes	yes	yes	NA	NA	NA	NA	NA	NA	NA	NA	NA	No	NA	NA	NA	yes	NA	NA	NA	NA	NA	NA	yes	yes	yes	yes	yes	NA	NA	No	Limits activities to moderate exertion	Remains off work	Rests in bed only when pain is severe
1130_2003	2003	36	1	male	osteo	14	yes	no	51-75%	yes	yes	yes	NA	NA	NA	NA	NA	NA	NA	NA	NA	No	NA	yes	NA	NA	yes	NA	NA	NA	NA	NA	yes	yes	yes	NA	yes	NA	NA	No	Avoids only painful activities	Works full duties, part time	Avoids resting in bed as much as possible
1135_2003	2003	83	1	male	osteo	54	yes	no	51-75%	yes	yes	NA	NA	NA	NA	NA	NA	NA	NA	NA	NA	No	NA	NA	NA	yes	yes	yes	NA	NA	NA	NA	yes	NA	NA	yes	yes	NA	NA	No	Avoids only painful activities	Works light duties, part time	Avoids resting in bed as much as possible
1136_2003	2003	47	1	male	osteo	16	yes	no	51-75%	yes	yes	NA	NA	NA	NA	NA	NA	NA	NA	NA	NA	Yes	NA	NA	NA	NA	NA	NA	NA	NA	NA	NA	yes	yes	NA	NA	yes	NA	NA	Yes	Limits activities to light exertion	Remains off work	Rests in bed only when pain is severe
1138_2003	2003	46	1	female	osteo	25	yes	no	51-75%	yes	yes	yes	NA	NA	NA	NA	NA	NA	NA	NA	NA	No	NA	NA	NA	yes	NA	NA	NA	NA	NA	NA	yes	NA	NA	yes	NA	NA	NA	No	Limits activities to light exertion	Remains off work	Avoids resting in bed as much as possible
1139_2003	2003	61	1	male	osteo	37	yes	no	26-50%	yes	no	NA	NA	NA	NA	NA	yes	yes	NA	yes	NA	No	NA	yes	NA	yes	NA	NA	NA	yes	NA	NA	yes	yes	yes	yes	yes	NA	NA	No	Avoids only painful activities	Remains off work	Avoids resting in bed as much as possible
1140_2003	2003	28	1	female	osteo	6	yes	no	51-75%	yes	yes	yes	NA	NA	NA	NA	NA	NA	NA	NA	NA	No	NA	NA	NA	NA	NA	NA	NA	NA	NA	NA	yes	NA	yes	yes	yes	NA	NA	Yes	Limits activities to moderate exertion	Remains off work	Rests in bed only when pain is severe
1144_2003	2003	58	1	male	osteo	9	yes	yes	51-75%	yes	no	yes	NA	NA	NA	NA	NA	NA	NA	NA	NA	No	NA	NA	NA	yes	yes	NA	NA	yes	NA	yes	yes	NA	yes	yes	yes	NA	NA	No	Limits activities to light exertion	Works light duties, part time	Avoids resting in bed entirely
1146_2003	2003	41	1	male	osteo	19	yes	no	51-75%	yes	yes	yes	NA	NA	NA	NA	NA	NA	NA	NA	NA	No	NA	NA	NA	yes	NA	NA	NA	yes	yes	NA	NA	NA	yes	yes	yes	NA	yes	No	Limits activities to light exertion	Works light duties, full time	Avoids resting in bed as much as possible
1148_2003	2003	45	1	male	osteo	3	yes	no	51-75%	no	NA	yes	NA	NA	NA	NA	NA	NA	NA	NA	NA	No	NA	yes	NA	yes	yes	NA	NA	NA	NA	NA	yes	yes	yes	yes	yes	NA	NA	Yes	Avoids only painful activities	Works light duties, part time	Rests in bed only when pain is severe
1149_2003	2003	44	1	male	osteo	6	yes	yes	51-75%	yes	no	yes	NA	NA	NA	NA	NA	NA	NA	NA	NA	No	NA	NA	NA	yes	NA	NA	NA	yes	NA	NA	yes	yes	yes	NA	NA	NA	NA	Yes	Avoids only painful activities	Works light duties, full time	Avoids resting in bed as much as possible
1150_2003	2003	37	1	female	osteo	3	yes	no	51-75%	yes	no	yes	NA	NA	NA	NA	NA	NA	NA	NA	NA	No	NA	NA	NA	yes	NA	NA	NA	NA	NA	NA	yes	yes	yes	yes	yes	NA	NA	Yes	Limits activities to moderate exertion	Works light duties, full time	Avoids resting in bed as much as possible
1151_2003	2003	43	1	male	osteo	12	yes	no	More than 75%	yes	no	yes	NA	NA	NA	NA	NA	NA	NA	NA	NA	No	NA	yes	NA	NA	NA	NA	NA	NA	NA	NA	yes	yes	NA	yes	yes	NA	yes	No	Avoids only painful activities	Works full duties, part time	Avoids resting in bed entirely
1152_2003	2003	NA	1	female	osteo	14	yes	no	51-75%	yes	no	yes	NA	NA	NA	NA	NA	NA	NA	NA	NA	No	NA	NA	NA	NA	NA	NA	NA	NA	NA	NA	yes	NA	NA	yes	yes	NA	yes	Yes	Limits all physical activities	Remains off work	Avoids resting in bed as much as possible
1154_2003	2003	40	1	female	osteo	9	yes	no	26-50%	yes	yes	yes	NA	NA	NA	NA	NA	NA	NA	NA	NA	No	NA	NA	NA	yes	NA	NA	NA	NA	NA	NA	yes	NA	NA	yes	yes	NA	NA	No	Avoids only painful activities	Works light duties, full time	Avoids resting in bed as much as possible
1156_2003	2003	40	1	male	osteo	5	yes	no	51-75%	yes	no	yes	NA	NA	NA	NA	NA	NA	NA	NA	NA	No	NA	NA	NA	yes	NA	NA	NA	NA	NA	NA	NA	NA	NA	yes	yes	NA	NA	No	Limits activities to light exertion	Works light duties, part time	Rests in bed only when pain is severe
1160_2003	2003	39	1	male	osteo	1	yes	no	51-75%	yes	yes	yes	NA	NA	NA	NA	NA	NA	NA	NA	NA	No	NA	NA	NA	NA	NA	NA	NA	NA	NA	NA	yes	NA	NA	yes	yes	NA	NA	No	Limits activities to moderate exertion	Works light duties, full time	Avoids resting in bed as much as possible
1163_2003	2003	36	1	male	osteo	5	yes	no	51-75%	yes	yes	yes	NA	NA	NA	NA	NA	NA	NA	NA	NA	No	NA	NA	NA	yes	NA	NA	NA	yes	NA	NA	yes	yes	yes	yes	yes	NA	NA	Yes	Avoids only painful activities	Works light duties, full time	Avoids resting in bed as much as possible
1164_2003	2003	38	1	male	osteo	7	yes	no	51-75%	yes	yes	NA	NA	NA	NA	NA	yes	NA	NA	NA	NA	No	NA	NA	NA	NA	NA	yes	NA	NA	NA	NA	yes	NA	yes	yes	yes	yes	NA	No	Limits activities to light exertion	Works light duties, part time	Rests in bed only when pain is severe
1167_2003	2003	49	1	male	osteo	2	yes	no	51-75%	yes	yes	NA	NA	NA	NA	NA	NA	NA	NA	NA	NA	Yes	NA	yes	NA	yes	NA	NA	yes	yes	NA	NA	yes	yes	NA	yes	yes	NA	NA	No	Limits activities to moderate exertion	Works light duties, part time	Avoids resting in bed as much as possible
1168_2003	2003	69	1	male	osteo	46	yes	no	51-75%	yes	yes	NA	NA	NA	NA	NA	yes	yes	NA	NA	NA	No	NA	NA	NA	yes	NA	NA	NA	yes	NA	NA	yes	NA	yes	yes	yes	NA	NA	No	Avoids only painful activities	Works light duties, full time	Avoids resting in bed as much as possible
1171_2003	2003	38	1	female	osteo	3	yes	no	51-75%	yes	no	yes	NA	NA	NA	NA	NA	NA	NA	NA	NA	No	NA	NA	NA	yes	NA	NA	NA	NA	NA	NA	yes	NA	yes	yes	yes	NA	NA	No	Limits activities to light exertion	Works light duties, full time	Rests in bed only when pain is severe
1173_2003	2003	38	1	male	osteo	15	yes	no	26-50%	no	NA	NA	NA	NA	NA	NA	NA	NA	NA	NA	NA	Yes	NA	NA	NA	yes	NA	NA	NA	yes	NA	NA	yes	NA	yes	yes	yes	NA	NA	No	Avoids only painful activities	Works light duties, full time	Avoids resting in bed as much as possible
1176_2003	2003	39	1	male	osteo	6	yes	no	51-75%	yes	no	yes	NA	NA	NA	NA	NA	NA	NA	NA	NA	No	NA	NA	NA	yes	NA	NA	NA	NA	NA	NA	yes	yes	yes	yes	yes	NA	NA	No	Avoids only painful activities	Works light duties, full time	Avoids resting in bed as much as possible
1178_2003	2003	48	1	male	osteo	25	yes	no	51-75%	yes	no	yes	NA	NA	NA	NA	NA	NA	NA	NA	NA	No	NA	yes	NA	yes	NA	NA	NA	yes	NA	NA	yes	NA	NA	yes	yes	NA	NA	No	Avoids only painful activities	Works light duties, full time	Avoids resting in bed as much as possible
1180_2003	2003	40	1	male	osteo	18	yes	no	51-75%	yes	yes	yes	NA	NA	NA	NA	NA	NA	NA	NA	NA	No	NA	NA	NA	yes	NA	NA	NA	NA	NA	NA	yes	yes	yes	yes	yes	NA	NA	No	Limits activities to light exertion	Works light duties, full time	Rests in bed only when pain is severe
1181_2003	2003	55	1	male	osteo	34	yes	no	51-75%	yes	no	NA	NA	NA	NA	NA	NA	NA	NA	NA	NA	No	NA	NA	yes	yes	yes	NA	yes	NA	NA	NA	yes	NA	NA	yes	NA	NA	NA	No	Limits activities to light exertion	Remains off work	Rests in bed only when pain is severe
1184_2003	2003	40	1	male	osteo	19	yes	no	51-75%	yes	no	yes	NA	NA	NA	NA	NA	NA	NA	NA	NA	No	NA	NA	NA	yes	yes	NA	NA	NA	NA	NA	yes	NA	yes	NA	NA	NA	NA	Yes	Limits activities to light exertion	Remains off work	Rests in bed only when pain is severe
1185_2003	2003	37	1	male	osteo	5	yes	no	51-75%	no	NA	yes	NA	NA	NA	NA	NA	NA	NA	NA	NA	No	NA	yes	NA	yes	NA	NA	NA	NA	NA	NA	yes	NA	NA	yes	yes	NA	NA	No	Avoids only painful activities	Works light duties, part time	Avoids resting in bed as much as possible
1189_2003	2003	48	1	female	osteo	14	yes	no	51-75%	yes	yes	yes	NA	NA	NA	NA	NA	NA	NA	NA	NA	Yes	NA	NA	NA	yes	NA	NA	NA	NA	NA	NA	yes	yes	NA	yes	yes	NA	NA	Yes	Limits activities to light exertion	Works light duties, part time	Rests in bed until pain improves substantially
1190_2003	2003	42	1	male	osteo	19	yes	no	51-75%	no	NA	NA	NA	NA	NA	NA	NA	NA	NA	NA	NA	No	NA	NA	NA	yes	NA	NA	NA	NA	NA	NA	yes	yes	yes	yes	yes	NA	NA	No	Limits activities to light exertion	Works light duties, part time	Avoids resting in bed entirely
1194_2003	2003	55	1	male	osteo	15	yes	yes	51-75%	yes	yes	yes	NA	NA	NA	NA	NA	NA	NA	NA	NA	No	yes	yes	NA	yes	NA	NA	NA	yes	NA	NA	yes	NA	NA	yes	yes	NA	NA	No	NA	Works light duties, full time	Avoids resting in bed entirely
1198_2003	2003	53	1	male	osteo	23	yes	no	10-25%	yes	yes	yes	NA	NA	NA	NA	NA	NA	NA	NA	NA	No	NA	NA	NA	yes	yes	NA	NA	NA	NA	NA	NA	yes	NA	NA	NA	NA	NA	Yes	Avoids only painful activities	Works light duties, full time	Avoids resting in bed as much as possible
1199_2003	2003	38	1	male	osteo	8	yes	no	51-75%	no	no	yes	NA	NA	NA	NA	NA	NA	NA	NA	NA	No	NA	NA	NA	yes	NA	yes	NA	NA	NA	NA	yes	NA	yes	yes	NA	NA	yes	No	Limits activities to moderate exertion	Works light duties, part time	Avoids resting in bed entirely
1200_2003	2003	43	1	male	osteo	20	no	no	26-50%	no	no	yes	NA	NA	NA	NA	NA	NA	NA	NA	NA	No	NA	NA	NA	yes	NA	NA	NA	yes	NA	NA	yes	NA	yes	yes	yes	NA	NA	No	Limits activities to light exertion	NA	Avoids resting in bed entirely
1202_2003	2003	51	1	male	osteo	27	yes	no	10-25%	yes	yes	NA	NA	NA	NA	NA	NA	NA	NA	NA	NA	Yes	NA	NA	NA	NA	NA	NA	NA	NA	NA	NA	NA	NA	NA	NA	NA	NA	NA	Yes	Avoids only painful activities	Works light duties, full time	Avoids resting in bed entirely
1206_2003	2003	57	1	female	osteo	NA	yes	no	10-25%	yes	yes	NA	NA	NA	NA	NA	yes	NA	yes	NA	NA	No	NA	yes	NA	yes	yes	NA	yes	yes	NA	NA	yes	NA	NA	NA	yes	yes	NA	No	Limits activities to light exertion	Works light duties, part time	NA
1213_2003	2003	37	1	male	osteo	10	yes	no	26-50%	yes	yes	NA	NA	NA	NA	NA	NA	NA	NA	NA	NA	Yes	NA	NA	NA	yes	yes	NA	NA	yes	yes	NA	yes	NA	yes	yes	yes	NA	NA	No	Limits activities to light exertion	Works light duties, part time	Avoids resting in bed as much as possible
1214_2003	2003	53	1	male	osteo	21	yes	no	51-75%	yes	no	yes	NA	NA	NA	NA	NA	NA	NA	NA	NA	Yes	NA	NA	NA	yes	yes	NA	NA	yes	NA	NA	yes	yes	NA	yes	yes	NA	NA	No	Limits activities to light exertion	Works light duties, part time	Rests in bed only when pain is severe
1216_2003	2003	62	1	male	osteo	34	yes	no	51-75%	yes	no	NA	NA	NA	NA	NA	yes	NA	NA	yes	NA	Yes	NA	NA	NA	NA	NA	NA	yes	NA	NA	NA	NA	NA	NA	NA	NA	NA	NA	Yes	Limits all physical activities	Remains off work	Rests in bed until pain improves substantially
1219_2003	2003	39	1	female	osteo	2	yes	yes	26-50%	yes	yes	yes	NA	NA	NA	NA	NA	NA	NA	NA	NA	No	yes	NA	NA	yes	yes	NA	NA	yes	NA	NA	yes	yes	yes	yes	yes	NA	NA	Yes	Limits activities to moderate exertion	Works light duties, full time	Avoids resting in bed entirely
1220_2003	2003	46	1	female	physio	25	yes	yes	26-50%	yes	NA	yes	NA	NA	NA	NA	NA	NA	NA	NA	NA	No	NA	NA	NA	yes	yes	yes	NA	yes	NA	NA	NA	NA	yes	yes	NA	NA	yes	Yes	Avoids only painful activities	Works full duties, full time	Avoids resting in bed as much as possible
1223_2003	2003	38	1	male	osteo	16	yes	yes	51-75%	yes	yes	yes	NA	NA	NA	NA	NA	NA	NA	NA	NA	No	NA	NA	NA	yes	yes	NA	NA	NA	NA	NA	yes	NA	yes	yes	NA	NA	NA	No	Limits all physical activities	Remains off work	Avoids resting in bed entirely
1224_2003	2003	34	1	male	osteo	5	yes	no	10-25%	yes	no	NA	NA	NA	NA	NA	NA	NA	NA	NA	NA	Yes	NA	NA	NA	yes	yes	NA	NA	yes	NA	NA	yes	yes	yes	yes	yes	NA	NA	No	Avoids only painful activities	Works light duties, part time	Avoids resting in bed as much as possible
1226_2003	2003	40	1	female	osteo	12	yes	no	51-75%	yes	yes	yes	NA	NA	NA	NA	NA	NA	NA	NA	NA	No	NA	yes	NA	yes	yes	NA	NA	yes	yes	NA	yes	yes	NA	yes	yes	NA	NA	Yes	Avoids only painful activities	Works light duties, full time	Avoids resting in bed as much as possible
1227_2003	2003	59	1	female	osteo	37	yes	no	51-75%	yes	yes	yes	NA	NA	NA	NA	NA	NA	NA	NA	NA	No	NA	NA	NA	yes	NA	NA	yes	NA	NA	NA	yes	yes	NA	yes	yes	NA	NA	No	Limits activities to light exertion	Works light duties, part time	Rests in bed only when pain is severe
1228_2003	2003	54	1	male	osteo	18	yes	no	26-50%	yes	no	yes	NA	NA	NA	NA	NA	NA	NA	NA	NA	No	NA	NA	NA	yes	yes	NA	NA	NA	yes	NA	yes	NA	NA	yes	yes	NA	NA	No	Limits activities to moderate exertion	Works light duties, part time	Avoids resting in bed as much as possible
1236_2003	2003	34	1	female	osteo	12	yes	no	51-75%	yes	no	yes	NA	NA	NA	NA	NA	NA	NA	NA	NA	No	NA	NA	NA	yes	NA	NA	NA	NA	yes	NA	yes	NA	NA	yes	yes	NA	NA	No	Avoids only painful activities	Works light duties, part time	Avoids resting in bed as much as possible
1237_2003	2003	38	1	male	osteo	14	yes	no	26-50%	yes	no	NA	NA	NA	NA	NA	NA	NA	NA	NA	NA	Yes	NA	yes	NA	yes	NA	NA	NA	yes	NA	NA	yes	yes	yes	yes	yes	NA	NA	No	Avoids only painful activities	Works light duties, full time	Avoids resting in bed as much as possible
1241_2003	2003	30	1	female	osteo	8	yes	no	51-75%	yes	yes	NA	NA	NA	NA	NA	yes	NA	NA	NA	NA	No	NA	NA	NA	yes	NA	NA	NA	NA	NA	NA	yes	NA	NA	yes	yes	NA	NA	No	Limits activities to light exertion	Remains off work	Rests in bed only when pain is severe
1243_2003	2003	51	1	female	osteo	19	yes	no	51-75%	yes	no	yes	NA	NA	NA	NA	NA	NA	NA	NA	NA	No	NA	NA	NA	yes	NA	NA	NA	NA	NA	NA	yes	NA	NA	yes	NA	NA	NA	No	Limits all physical activities	Remains off work	Rests in bed only when pain is severe
1244_2003	2003	44	1	male	osteo	3	yes	yes	51-75%	yes	yes	yes	NA	NA	NA	NA	NA	NA	NA	NA	NA	No	NA	NA	NA	yes	NA	NA	NA	NA	NA	NA	yes	NA	yes	yes	NA	NA	NA	No	Limits activities to moderate exertion	Works light duties, full time	Rests in bed only when pain is severe
1245_2003	2003	36	1	female	osteo	14	yes	no	51-75%	no	no	yes	NA	NA	NA	NA	NA	NA	NA	NA	NA	No	NA	NA	NA	yes	yes	NA	NA	NA	NA	NA	yes	yes	yes	yes	yes	NA	yes	Yes	Limits activities to light exertion	Remains off work	Rests in bed only when pain is severe
1246_2003	2003	38	1	male	osteo	16	yes	no	51-75%	yes	no	yes	NA	NA	NA	NA	NA	NA	NA	NA	NA	No	NA	NA	NA	NA	NA	NA	NA	NA	NA	NA	yes	NA	yes	yes	yes	NA	NA	Yes	Limits activities to light exertion	Remains off work	Rests in bed only when pain is severe
1247_2003	2003	36	1	female	osteo	13	yes	no	51-75%	yes	yes	yes	NA	NA	NA	NA	NA	NA	NA	NA	NA	No	NA	NA	NA	yes	NA	NA	NA	NA	NA	NA	yes	NA	yes	NA	yes	NA	NA	No	Limits activities to light exertion	Works light duties, part time	Avoids resting in bed as much as possible
1248_2003	2003	34	1	female	osteo	11	no	no	26-50%	yes	yes	yes	NA	NA	NA	NA	NA	NA	NA	NA	NA	No	NA	yes	NA	yes	yes	NA	NA	yes	yes	NA	yes	yes	yes	yes	yes	NA	NA	Yes	Avoids only painful activities	Works light duties, full time	Avoids resting in bed as much as possible
1249_2003	2003	50	1	male	osteo	13	yes	no	51-75%	yes	yes	yes	NA	NA	NA	NA	NA	NA	NA	NA	NA	No	NA	NA	NA	NA	NA	NA	NA	NA	NA	NA	NA	NA	yes	yes	yes	NA	NA	No	Limits activities to moderate exertion	Works light duties, full time	Rests in bed only when pain is severe
1255_2003	2003	48	1	male	osteo	6	yes	no	26-50%	yes	yes	yes	NA	NA	NA	NA	NA	NA	NA	NA	NA	No	NA	NA	NA	NA	NA	NA	NA	NA	NA	NA	yes	NA	yes	yes	yes	NA	NA	No	Avoids only painful activities	Works light duties, full time	Avoids resting in bed as much as possible
1261_2003	2003	75	1	male	osteo	41	yes	no	26-50%	no	NA	yes	NA	NA	NA	NA	NA	NA	NA	NA	NA	No	NA	NA	yes	yes	NA	NA	NA	NA	NA	NA	yes	NA	yes	NA	NA	NA	NA	Yes	Limits activities to light exertion	Works light duties, part time	Rests in bed only when pain is severe
1262_2003	2003	29	1	female	osteo	5	yes	no	26-50%	no	NA	yes	NA	NA	NA	NA	NA	NA	NA	NA	NA	No	NA	NA	NA	yes	yes	NA	NA	NA	NA	NA	yes	yes	NA	yes	yes	NA	NA	Yes	Limits activities to light exertion	Works light duties, part time	Avoids resting in bed as much as possible
1263_2003	2003	31	1	male	osteo	5	yes	no	51-75%	yes	yes	yes	NA	NA	NA	NA	NA	NA	NA	NA	NA	No	NA	NA	NA	yes	NA	NA	NA	yes	NA	NA	yes	yes	yes	yes	yes	NA	NA	No	Limits activities to moderate exertion	Works light duties, full time	Avoids resting in bed as much as possible
1264_2003	2003	45	1	male	osteo	23	yes	no	10-25%	no	NA	yes	NA	NA	NA	NA	NA	NA	NA	NA	NA	No	NA	yes	NA	yes	yes	NA	NA	yes	NA	NA	yes	yes	yes	yes	NA	NA	NA	No	Avoids only painful activities	Works light duties, full time	Avoids resting in bed as much as possible
1265_2003	2003	43	1	male	osteo	16	yes	no	51-75%	yes	no	yes	NA	NA	NA	NA	NA	NA	NA	NA	NA	No	NA	NA	NA	yes	yes	NA	NA	NA	NA	NA	yes	NA	yes	NA	yes	NA	NA	No	Limits activities to light exertion	Remains off work	Rests in bed only when pain is severe
1266_2003	2003	26	1	female	osteo	2	yes	yes	26-50%	yes	yes	yes	NA	NA	NA	NA	NA	NA	NA	NA	NA	No	NA	NA	NA	yes	yes	NA	NA	NA	NA	NA	yes	NA	yes	yes	yes	NA	NA	Yes	Avoids only painful activities	Works light duties, full time	Rests in bed only when pain is severe
1267_2003	2003	41	1	female	osteo	10	yes	no	26-50%	yes	yes	yes	NA	NA	NA	NA	NA	NA	NA	NA	NA	No	NA	NA	NA	yes	NA	NA	NA	yes	yes	NA	yes	yes	NA	NA	NA	NA	NA	Yes	Avoids only painful activities	Works light duties, part time	Rests in bed only when pain is severe
1268_2003	2003	38	1	female	osteo	14	yes	no	51-75%	yes	yes	yes	NA	NA	NA	NA	NA	NA	NA	NA	NA	No	NA	NA	NA	yes	yes	NA	NA	yes	yes	yes	yes	yes	yes	yes	yes	NA	NA	No	Avoids only painful activities	Works light duties, full time	Avoids resting in bed entirely
1269_2003	2003	41	1	male	osteo	14	yes	no	51-75%	yes	no	NA	NA	NA	NA	NA	NA	NA	NA	NA	NA	No	NA	NA	NA	NA	yes	NA	NA	yes	NA	NA	NA	NA	yes	NA	yes	NA	NA	No	Limits activities to light exertion	Works light duties, full time	Avoids resting in bed as much as possible
1270_2003	2003	39	1	male	osteo	7	yes	no	26-50%	yes	yes	yes	NA	NA	NA	NA	NA	NA	NA	NA	NA	No	yes	NA	NA	NA	yes	NA	NA	NA	NA	NA	yes	yes	NA	yes	yes	NA	NA	No	Avoids only painful activities	Works light duties, part time	NA
1272_2003	2003	37	1	male	osteo	14	yes	yes	51-75%	yes	yes	yes	NA	NA	NA	NA	NA	NA	NA	NA	NA	No	NA	NA	NA	NA	NA	NA	NA	NA	NA	NA	yes	NA	yes	yes	yes	NA	NA	No	Avoids only painful activities	Works light duties, part time	Rests in bed only when pain is severe
1274_2003	2003	37	1	female	osteo	2	yes	no	26-50%	yes	no	yes	NA	NA	NA	NA	NA	NA	NA	NA	NA	No	NA	NA	NA	yes	NA	NA	NA	NA	NA	NA	yes	yes	NA	yes	yes	NA	NA	No	Avoids only painful activities	Works light duties, part time	Avoids resting in bed as much as possible
1275_2003	2003	44	1	male	osteo	18	yes	no	51-75%	yes	yes	yes	NA	NA	NA	NA	NA	NA	NA	NA	NA	No	NA	NA	NA	NA	NA	NA	NA	NA	NA	NA	yes	yes	NA	yes	yes	NA	NA	No	Limits activities to moderate exertion	Works light duties, part time	Avoids resting in bed as much as possible
1276_2003	2003	30	1	female	osteo	6	yes	yes	More than 75%	yes	yes	NA	NA	NA	NA	NA	NA	NA	NA	NA	NA	No	NA	NA	NA	yes	NA	NA	NA	NA	NA	NA	yes	NA	yes	yes	yes	NA	NA	No	Limits activities to moderate exertion	Works light duties, full time	Avoids resting in bed as much as possible
1277_2003	2003	36	1	male	osteo	11	yes	no	More than 75%	yes	yes	yes	NA	NA	NA	NA	NA	NA	NA	NA	NA	No	NA	NA	NA	yes	NA	NA	NA	NA	NA	NA	yes	yes	yes	yes	yes	NA	NA	No	Avoids only painful activities	Works light duties, part time	Avoids resting in bed as much as possible
1278_2003	2003	43	1	male	osteo	12	yes	no	51-75%	yes	yes	yes	NA	NA	NA	NA	NA	NA	NA	NA	NA	Yes	NA	NA	NA	NA	NA	NA	NA	NA	NA	NA	yes	NA	NA	NA	yes	NA	NA	Yes	Does not limit any activities	Works light duties, full time	Avoids resting in bed entirely
1281_2003	2003	43	1	female	osteo	4	yes	no	10-25%	yes	yes	yes	NA	NA	NA	NA	NA	NA	NA	NA	NA	No	NA	NA	NA	yes	yes	NA	NA	NA	NA	NA	NA	yes	yes	yes	yes	NA	NA	Yes	Avoids only painful activities	Works light duties, part time	Avoids resting in bed as much as possible
1284_2003	2003	46	1	female	osteo	1	yes	no	26-50%	no	NA	yes	NA	NA	NA	NA	NA	NA	NA	NA	NA	No	NA	yes	NA	yes	NA	NA	NA	NA	NA	NA	yes	NA	NA	yes	NA	NA	NA	No	Avoids only painful activities	Works light duties, part time	Rests in bed only when pain is severe
1286_2003	2003	39	1	male	osteo	17	yes	no	51-75%	yes	no	NA	NA	NA	yes	NA	NA	NA	NA	yes	NA	No	NA	yes	NA	yes	NA	NA	NA	yes	NA	NA	yes	yes	yes	yes	yes	NA	NA	No	Avoids only painful activities	Works light duties, full time	Avoids resting in bed as much as possible
1289_2003	2003	38	1	male	osteo	7	yes	no	More than 75%	yes	no	yes	NA	NA	NA	NA	NA	NA	NA	NA	NA	No	NA	NA	NA	yes	NA	NA	yes	NA	NA	NA	yes	yes	yes	yes	yes	NA	NA	No	Limits activities to light exertion	Works light duties, part time	Rests in bed only when pain is severe
1291_2003	2003	65	1	male	osteo	11	yes	no	less than 10%	no	NA	NA	NA	NA	NA	NA	yes	yes	NA	NA	NA	No	NA	NA	NA	yes	yes	NA	NA	yes	NA	yes	yes	NA	yes	yes	yes	NA	NA	No	Avoids only painful activities	Works light duties, part time	Rests in bed only when pain is severe
1292_2003	2003	34	1	male	osteo	2	yes	no	51-75%	no	no	yes	NA	NA	NA	NA	NA	NA	NA	NA	NA	No	NA	NA	NA	yes	NA	NA	yes	NA	NA	NA	yes	NA	yes	yes	yes	NA	NA	Yes	Avoids only painful activities	Works light duties, part time	Avoids resting in bed as much as possible
1302_2003	2003	43	1	female	osteo	20	yes	no	26-50%	yes	yes	yes	NA	NA	NA	NA	NA	NA	NA	NA	NA	No	NA	NA	NA	yes	yes	NA	NA	yes	NA	NA	yes	NA	yes	yes	yes	NA	NA	Yes	Limits activities to light exertion	Works light duties, part time	Avoids resting in bed as much as possible
1304_2003	2003	45	1	female	osteo	2	yes	no	51-75%	yes	no	yes	NA	NA	NA	NA	NA	NA	NA	NA	NA	No	NA	NA	NA	NA	NA	NA	NA	NA	NA	NA	yes	yes	NA	yes	yes	NA	yes	No	Avoids only painful activities	Works light duties, full time	Avoids resting in bed as much as possible
1306_2003	2003	52	1	female	osteo	18	yes	no	26-50%	yes	yes	yes	NA	NA	NA	NA	NA	NA	NA	NA	NA	No	NA	yes	NA	yes	yes	NA	NA	yes	NA	NA	yes	yes	NA	yes	yes	NA	NA	Yes	Avoids only painful activities	Works light duties, part time	Avoids resting in bed as much as possible
1311_2003	2003	38	1	male	osteo	9	yes	no	10-25%	no	NA	yes	NA	NA	NA	NA	NA	NA	NA	NA	NA	No	NA	NA	NA	NA	NA	NA	NA	yes	NA	NA	NA	NA	yes	yes	yes	NA	NA	No	Does not limit any activities	Works full duties, full time	Avoids resting in bed entirely
1312_2003	2003	25	1	male	osteo	4	yes	no	51-75%	yes	yes	yes	NA	NA	NA	NA	NA	NA	NA	NA	NA	No	NA	NA	NA	yes	NA	NA	NA	NA	NA	NA	yes	NA	NA	yes	NA	NA	NA	Yes	Limits all physical activities	Works light duties, part time	Rests in bed only when pain is severe
1316_2003	2003	23	1	female	chiro	2	yes	no	More than 75%	yes	no	yes	NA	NA	NA	NA	NA	NA	NA	NA	NA	No	NA	NA	NA	yes	NA	NA	NA	NA	NA	NA	yes	NA	yes	yes	yes	NA	NA	No	Avoids only painful activities	Works light duties, full time	Avoids resting in bed as much as possible
1317_2003	2003	39	1	male	osteo	16	yes	no	26-50%	yes	yes	yes	NA	NA	NA	NA	NA	NA	NA	NA	NA	No	yes	yes	NA	yes	yes	NA	NA	yes	NA	NA	NA	NA	yes	NA	NA	NA	NA	No	Avoids only painful activities	Works light duties, part time	Avoids resting in bed as much as possible
1318_2003	2003	45	1	male	osteo	19	yes	yes	26-50%	yes	yes	NA	NA	NA	NA	NA	NA	NA	NA	yes	NA	No	NA	NA	NA	yes	NA	NA	yes	NA	NA	NA	yes	yes	NA	NA	yes	NA	NA	No	Limits activities to light exertion	Remains off work	Avoids resting in bed as much as possible
1319_2003	2003	40	1	male	osteo	6	yes	no	26-50%	yes	yes	yes	NA	NA	NA	NA	NA	NA	NA	NA	NA	No	NA	NA	NA	yes	yes	NA	NA	NA	NA	NA	yes	yes	yes	yes	yes	NA	NA	No	Limits activities to light exertion	Works light duties, part time	Rests in bed only when pain is severe
1321_2003	2003	36	1	female	osteo	13	yes	no	51-75%	yes	no	yes	NA	NA	NA	NA	NA	NA	NA	NA	NA	No	NA	NA	NA	NA	NA	NA	NA	NA	NA	NA	yes	NA	yes	NA	yes	NA	NA	Yes	Limits activities to moderate exertion	Remains off work	Avoids resting in bed as much as possible
1323_2003	2003	37	1	female	osteo	12	yes	no	51-75%	yes	yes	NA	NA	NA	NA	NA	NA	NA	NA	NA	NA	No	NA	yes	NA	yes	NA	NA	NA	NA	NA	NA	NA	yes	yes	yes	yes	NA	yes	Yes	Limits activities to light exertion	Works light duties, full time	Avoids resting in bed as much as possible
1324_2003	2003	57	1	male	osteo	35	yes	no	51-75%	yes	no	yes	NA	NA	NA	NA	NA	NA	NA	NA	NA	No	NA	NA	NA	yes	NA	NA	NA	NA	NA	NA	yes	NA	yes	yes	yes	NA	NA	No	Avoids only painful activities	Works light duties, full time	Avoids resting in bed as much as possible
1325_2003	2003	37	1	male	osteo	6	yes	no	51-75%	yes	yes	yes	NA	NA	NA	NA	NA	NA	NA	NA	NA	No	NA	NA	NA	yes	NA	NA	NA	NA	NA	NA	yes	NA	yes	yes	yes	NA	NA	No	Limits activities to moderate exertion	Works light duties, full time	Avoids resting in bed entirely
1326_2003	2003	42	1	male	osteo	13	yes	no	26-50%	yes	no	yes	NA	NA	NA	NA	NA	NA	NA	NA	NA	No	NA	yes	NA	NA	yes	yes	NA	NA	NA	NA	yes	NA	NA	yes	NA	NA	NA	No	Avoids only painful activities	Works light duties, part time	Avoids resting in bed as much as possible
1327_2003	2003	67	1	male	osteo	23	yes	no	51-75%	yes	no	yes	NA	NA	NA	NA	NA	NA	NA	NA	NA	No	yes	yes	NA	yes	yes	NA	NA	yes	NA	NA	yes	NA	NA	yes	NA	NA	NA	No	Avoids only painful activities	Works light duties, full time	Avoids resting in bed entirely
1328_2003	2003	42	1	male	osteo	20	yes	no	51-75%	yes	yes	yes	NA	NA	NA	NA	NA	NA	NA	NA	NA	No	NA	yes	NA	NA	NA	NA	NA	NA	NA	NA	yes	NA	yes	yes	yes	NA	NA	Yes	Avoids only painful activities	Works light duties, full time	Avoids resting in bed entirely
1329_2003	2003	75	1	male	osteo	50	yes	no	51-75%	yes	no	yes	NA	NA	NA	NA	NA	NA	NA	NA	NA	No	NA	NA	NA	NA	NA	NA	NA	NA	NA	NA	yes	yes	yes	NA	NA	NA	NA	No	Limits all physical activities	Works light duties, part time	Rests in bed only when pain is severe
1330_2003	2003	30	1	male	osteo	1	yes	no	51-75%	yes	yes	NA	NA	NA	NA	NA	NA	NA	NA	NA	NA	Yes	NA	NA	NA	yes	NA	NA	NA	NA	NA	NA	yes	NA	yes	yes	yes	NA	NA	No	Limits activities to moderate exertion	Works light duties, full time	Avoids resting in bed as much as possible
1331_2003	2003	27	1	female	osteo	5	yes	yes	26-50%	yes	yes	NA	NA	NA	NA	NA	yes	yes	NA	NA	NA	No	NA	NA	NA	yes	yes	NA	NA	NA	NA	NA	yes	NA	yes	yes	yes	NA	yes	No	Limits activities to light exertion	Works light duties, part time	Rests in bed only when pain is severe
1332_2003	2003	39	1	male	osteo	3	yes	no	26-50%	yes	yes	yes	NA	NA	NA	NA	NA	NA	NA	NA	NA	No	NA	NA	NA	yes	NA	NA	NA	NA	NA	NA	NA	NA	NA	yes	yes	NA	NA	No	Avoids only painful activities	Works light duties, full time	Avoids resting in bed as much as possible
1334_2003	2003	32	1	male	osteo	9	yes	no	51-75%	yes	yes	yes	NA	NA	NA	NA	NA	NA	NA	NA	NA	No	NA	NA	NA	yes	NA	NA	NA	NA	NA	NA	yes	NA	yes	yes	yes	NA	NA	Yes	Limits activities to light exertion	Remains off work	Avoids resting in bed as much as possible
1344_2003	2003	50	1	male	osteo	28	yes	no	51-75%	yes	no	yes	NA	NA	NA	NA	NA	NA	NA	NA	NA	No	NA	NA	NA	yes	yes	NA	NA	NA	NA	NA	yes	NA	yes	yes	yes	NA	NA	Yes	Limits activities to moderate exertion	Works light duties, part time	Avoids resting in bed as much as possible
1345_2003	2003	39	1	male	osteo	8	yes	no	51-75%	yes	no	yes	NA	NA	NA	NA	NA	NA	NA	NA	NA	No	NA	NA	NA	yes	NA	NA	NA	NA	NA	NA	yes	yes	yes	yes	yes	NA	NA	No	Limits activities to moderate exertion	Works light duties, full time	Avoids resting in bed as much as possible
1348_2003	2003	66	1	male	osteo	17	yes	yes	26-50%	yes	yes	yes	NA	NA	NA	NA	NA	NA	NA	NA	NA	No	NA	NA	NA	yes	yes	NA	NA	NA	NA	NA	yes	yes	yes	yes	yes	NA	NA	No	Limits activities to light exertion	Works light duties, part time	Avoids resting in bed as much as possible
1349_2003	2003	54	1	female	osteo	7	yes	no	26-50%	yes	no	yes	NA	NA	NA	NA	NA	NA	NA	NA	NA	No	NA	NA	NA	yes	yes	NA	NA	NA	NA	NA	yes	NA	yes	yes	yes	NA	NA	No	Avoids only painful activities	Works light duties, full time	Rests in bed only when pain is severe
1351_2003	2003	57	1	male	osteo	14	yes	no	51-75%	yes	yes	yes	NA	NA	NA	NA	NA	NA	NA	NA	NA	No	NA	NA	NA	yes	NA	NA	NA	NA	NA	NA	yes	NA	NA	NA	yes	NA	NA	No	Avoids only painful activities	Works full duties, part time	Avoids resting in bed as much as possible
1353_2003	2003	65	1	male	osteo	30	no	yes	26-50%	yes	no	yes	NA	NA	NA	NA	NA	NA	NA	NA	NA	Yes	NA	NA	yes	yes	NA	NA	NA	NA	NA	NA	yes	NA	NA	yes	NA	NA	NA	Yes	Limits activities to light exertion	Works light duties, part time	Rests in bed only when pain is severe
1359_2003	2003	50	1	female	osteo	26	yes	yes	51-75%	yes	yes	yes	NA	NA	NA	NA	NA	NA	NA	NA	NA	No	NA	NA	NA	yes	yes	NA	yes	yes	NA	NA	NA	yes	NA	NA	NA	NA	NA	Yes	Limits activities to light exertion	Works light duties, part time	Avoids resting in bed as much as possible
1361_2003	2003	29	1	male	osteo	5	yes	no	26-50%	no	NA	yes	NA	NA	NA	NA	NA	NA	NA	NA	NA	No	NA	yes	NA	yes	NA	NA	NA	yes	yes	NA	yes	NA	NA	NA	yes	NA	NA	No	Limits activities to light exertion	Works light duties, full time	Avoids resting in bed as much as possible
1364_2003	2003	47	1	male	osteo	6	yes	no	51-75%	yes	yes	NA	NA	NA	NA	NA	yes	yes	NA	NA	NA	No	yes	NA	NA	yes	NA	NA	NA	NA	NA	NA	NA	NA	yes	yes	yes	NA	NA	No	Limits all physical activities	Remains off work	Rests in bed only when pain is severe
1365_2003	2003	44	1	male	osteo	13	yes	no	26-50%	yes	yes	yes	NA	NA	NA	NA	NA	NA	NA	NA	NA	No	NA	NA	NA	yes	NA	NA	NA	yes	NA	NA	yes	yes	NA	yes	yes	NA	NA	No	Limits activities to light exertion	Works light duties, part time	Rests in bed only when pain is severe
1367_2003	2003	49	1	male	osteo	26	yes	no	26-50%	yes	yes	yes	NA	NA	NA	NA	NA	NA	NA	NA	NA	No	NA	NA	NA	yes	NA	NA	NA	NA	NA	NA	yes	NA	yes	yes	yes	NA	NA	No	Avoids only painful activities	Works light duties, part time	Avoids resting in bed as much as possible
1368_2003	2003	37	1	male	osteo	14	yes	no	26-50%	no	NA	yes	NA	NA	NA	NA	NA	NA	NA	NA	NA	No	NA	NA	NA	NA	NA	NA	NA	yes	yes	NA	yes	yes	NA	yes	yes	yes	NA	No	Avoids only painful activities	Works light duties, part time	Rests in bed only when pain is severe
1369_2003	2003	46	1	male	osteo	16	yes	no	51-75%	yes	yes	NA	NA	NA	NA	NA	yes	yes	NA	NA	NA	No	NA	yes	NA	yes	NA	yes	NA	NA	NA	NA	yes	NA	NA	NA	yes	yes	yes	No	Limits all physical activities	Remains off work	Rests in bed only when pain is severe
1372_2003	2003	45	1	male	osteo	15	yes	no	51-75%	yes	no	NA	NA	NA	NA	NA	NA	NA	NA	NA	NA	No	NA	yes	NA	NA	yes	NA	NA	NA	NA	NA	yes	yes	NA	yes	yes	NA	NA	Yes	Limits activities to moderate exertion	Works light duties, part time	Rests in bed only when pain is severe
1374_2003	2003	59	1	male	osteo	4	yes	no	10-25%	no	NA	yes	NA	NA	NA	NA	NA	NA	NA	NA	NA	No	NA	yes	NA	yes	NA	NA	NA	NA	NA	NA	yes	yes	yes	yes	yes	NA	NA	No	Limits activities to moderate exertion	Works full duties, part time	Avoids resting in bed entirely
1376_2003	2003	42	1	male	osteo	11	yes	no	51-75%	yes	no	yes	NA	NA	NA	NA	NA	NA	NA	NA	NA	No	NA	NA	NA	yes	NA	NA	NA	NA	NA	NA	yes	yes	yes	yes	NA	NA	NA	No	Limits activities to moderate exertion	Works light duties, full time	Rests in bed only when pain is severe
1377_2003	2003	42	1	female	osteo	6	yes	no	51-75%	yes	yes	yes	NA	NA	NA	NA	NA	NA	NA	NA	NA	No	NA	NA	NA	yes	NA	NA	NA	NA	NA	NA	yes	yes	yes	yes	yes	NA	NA	No	Avoids only painful activities	Works light duties, full time	Avoids resting in bed as much as possible
1384_2003	2003	33	1	female	osteo	11	yes	no	51-75%	yes	no	yes	NA	NA	NA	NA	NA	NA	NA	NA	NA	No	NA	NA	NA	yes	yes	NA	NA	NA	NA	NA	yes	NA	yes	yes	yes	NA	NA	No	Limits activities to moderate exertion	Works light duties, full time	Avoids resting in bed entirely
1387_2003	2003	49	1	male	osteo	26	yes	no	10-25%	no	NA	NA	NA	NA	NA	NA	NA	NA	NA	NA	NA	Yes	NA	NA	NA	NA	NA	NA	NA	NA	NA	NA	NA	NA	NA	NA	NA	NA	NA	Yes	Avoids only painful activities	Works light duties, full time	Avoids resting in bed as much as possible
1388_2003	2003	51	1	male	osteo	16	yes	no	51-75%	yes	yes	yes	NA	NA	NA	NA	NA	NA	NA	NA	NA	No	NA	NA	NA	yes	yes	NA	NA	NA	yes	NA	yes	yes	NA	NA	yes	NA	yes	No	Avoids only painful activities	Works light duties, full time	Rests in bed only when pain is severe
1389_2003	2003	41	1	female	osteo	19	yes	yes	51-75%	yes	no	yes	NA	NA	NA	NA	NA	NA	NA	NA	NA	No	NA	NA	NA	NA	yes	NA	NA	NA	NA	NA	yes	yes	NA	yes	yes	NA	NA	No	Limits activities to moderate exertion	Works light duties, full time	Rests in bed only when pain is severe
1392_2003	2003	56	1	male	osteo	17	yes	yes	10-25%	yes	yes	NA	yes	NA	NA	NA	yes	yes	NA	NA	NA	No	NA	NA	NA	yes	NA	NA	yes	NA	NA	NA	yes	yes	NA	NA	yes	NA	NA	Yes	NA	NA	NA
1393_2003	2003	57	1	male	osteo	17	yes	no	51-75%	yes	no	yes	NA	NA	NA	NA	NA	NA	NA	NA	NA	No	NA	NA	NA	yes	NA	NA	NA	NA	NA	NA	yes	yes	yes	yes	yes	NA	NA	Yes	Limits activities to light exertion	Remains off work	Avoids resting in bed as much as possible
1394_2003	2003	39	1	female	osteo	17	yes	yes	51-75%	yes	no	yes	NA	NA	NA	NA	NA	NA	NA	NA	NA	No	NA	NA	NA	yes	yes	NA	NA	NA	NA	NA	NA	yes	yes	yes	NA	NA	NA	No	Avoids only painful activities	Works light duties, part time	Avoids resting in bed as much as possible
1398_2003	2003	46	1	female	osteo	13	yes	no	10-25%	yes	yes	yes	NA	NA	NA	NA	NA	NA	NA	NA	NA	No	NA	NA	NA	yes	NA	NA	NA	NA	NA	NA	yes	NA	yes	NA	yes	NA	NA	Yes	Avoids only painful activities	Works light duties, full time	Rests in bed only when pain is severe
1400_2003	2003	36	1	male	osteo	12	yes	no	51-75%	yes	yes	yes	NA	NA	NA	NA	NA	NA	NA	NA	NA	No	NA	yes	yes	yes	yes	NA	NA	yes	yes	NA	yes	yes	yes	yes	yes	NA	NA	Yes	Avoids only painful activities	Remains off work	Rests in bed only when pain is severe
1405_2003	2003	32	1	male	osteo	5	yes	no	26-50%	yes	yes	yes	NA	NA	NA	NA	NA	NA	NA	NA	NA	No	NA	NA	NA	yes	NA	NA	NA	yes	NA	NA	yes	NA	yes	NA	yes	NA	NA	Yes	Avoids only painful activities	Works light duties, full time	Avoids resting in bed entirely
1408_2003	2003	53	1	male	osteo	15	yes	no	26-50%	yes	no	yes	NA	NA	NA	NA	NA	NA	NA	NA	NA	Yes	NA	NA	NA	yes	NA	NA	NA	NA	NA	NA	yes	yes	NA	NA	yes	NA	NA	No	Avoids only painful activities	Remains off work	Rests in bed only when pain is severe
1409_2003	2003	26	1	male	osteo	3	yes	no	26-50%	yes	yes	NA	NA	NA	NA	NA	NA	NA	NA	NA	NA	Yes	NA	NA	NA	yes	NA	NA	NA	NA	NA	NA	yes	NA	yes	yes	yes	NA	NA	No	Limits activities to light exertion	Works light duties, full time	Rests in bed only when pain is severe
1412_2003	2003	38	1	female	osteo	15	yes	yes	26-50%	yes	no	yes	NA	NA	NA	NA	NA	NA	NA	NA	NA	No	NA	yes	NA	yes	NA	NA	NA	NA	yes	NA	yes	yes	yes	NA	NA	NA	NA	No	Limits activities to light exertion	Works light duties, part time	Rests in bed only when pain is severe
1413_2003	2003	37	1	female	osteo	3	yes	yes	26-50%	yes	no	yes	NA	NA	NA	NA	NA	NA	NA	NA	NA	No	NA	NA	NA	yes	NA	NA	NA	yes	yes	NA	yes	NA	yes	yes	yes	NA	NA	No	Avoids only painful activities	Works light duties, full time	Avoids resting in bed as much as possible
1414_2003	2003	33	1	female	osteo	4	yes	no	51-75%	yes	yes	yes	NA	NA	NA	NA	NA	NA	NA	NA	NA	No	NA	yes	NA	yes	yes	NA	NA	NA	NA	NA	yes	NA	yes	NA	NA	NA	NA	Yes	Limits activities to light exertion	Remains off work	Rests in bed only when pain is severe
1418_2003	2003	38	1	male	osteo	2	yes	no	26-50%	yes	no	yes	NA	NA	NA	NA	NA	NA	NA	NA	NA	No	yes	yes	NA	yes	yes	NA	NA	yes	NA	NA	yes	NA	yes	yes	yes	NA	NA	No	Limits activities to light exertion	Works light duties, full time	Avoids resting in bed as much as possible
1419_2003	2003	47	1	male	osteo	4	yes	no	51-75%	yes	no	yes	NA	NA	NA	NA	NA	NA	NA	NA	NA	No	NA	NA	NA	yes	NA	NA	NA	NA	NA	NA	yes	yes	yes	NA	yes	NA	NA	No	Limits activities to light exertion	Works light duties, part time	Rests in bed only when pain is severe
1422_2003	2003	45	1	female	osteo	20	yes	no	More than 75%	yes	yes	yes	NA	NA	NA	NA	NA	NA	NA	NA	NA	No	NA	NA	NA	yes	yes	NA	NA	yes	yes	yes	yes	yes	yes	yes	yes	NA	NA	No	Limits activities to moderate exertion	Works light duties, part time	Avoids resting in bed as much as possible
1423_2003	2003	31	1	male	osteo	3	yes	no	26-50%	yes	yes	yes	NA	NA	NA	NA	NA	NA	NA	NA	NA	No	NA	NA	NA	yes	yes	NA	NA	NA	yes	NA	yes	NA	NA	yes	NA	NA	NA	No	Limits activities to light exertion	Remains off work	Rests in bed only when pain is severe
1425_2003	2003	47	1	female	osteo	25	yes	no	51-75%	yes	yes	yes	NA	NA	NA	NA	NA	NA	NA	NA	NA	No	NA	NA	NA	yes	yes	NA	NA	NA	NA	NA	NA	yes	yes	yes	yes	NA	NA	Yes	Limits activities to light exertion	Remains off work	Rests in bed only when pain is severe
1433_2003	2003	44	1	male	osteo	13	yes	no	51-75%	yes	no	NA	NA	NA	NA	NA	NA	NA	NA	NA	NA	No	NA	NA	NA	yes	yes	NA	NA	NA	NA	NA	yes	NA	yes	yes	yes	NA	NA	No	Avoids only painful activities	Works light duties, part time	Rests in bed only when pain is severe
1435_2003	2003	41	1	female	osteo	8	yes	no	26-50%	yes	no	yes	NA	NA	NA	NA	NA	NA	NA	NA	NA	No	NA	NA	NA	yes	yes	NA	NA	NA	NA	NA	yes	yes	NA	yes	yes	NA	NA	No	Avoids only painful activities	Works light duties, full time	Avoids resting in bed as much as possible
1436_2003	2003	28	1	male	osteo	2	yes	no	51-75%	yes	yes	NA	NA	NA	NA	NA	NA	NA	NA	NA	NA	No	NA	NA	yes	yes	NA	NA	NA	yes	NA	NA	yes	yes	yes	NA	yes	NA	NA	Yes	Limits activities to light exertion	Works light duties, part time	Avoids resting in bed as much as possible
1437_2003	2003	47	1	male	osteo	20	yes	no	51-75%	yes	no	yes	NA	NA	NA	NA	NA	NA	NA	NA	NA	No	NA	NA	NA	yes	NA	NA	NA	NA	NA	NA	yes	NA	yes	yes	NA	NA	NA	No	Limits activities to moderate exertion	Works light duties, part time	Rests in bed only when pain is severe
1439_2003	2003	25	1	male	osteo	4	yes	no	51-75%	yes	no	NA	NA	NA	NA	NA	yes	NA	NA	NA	NA	No	NA	NA	NA	yes	yes	NA	yes	NA	NA	NA	yes	yes	yes	yes	yes	NA	NA	Yes	Avoids only painful activities	Works light duties, part time	Rests in bed only when pain is severe
1442_2003	2003	34	1	female	osteo	5	yes	no	51-75%	yes	yes	yes	NA	NA	NA	NA	NA	NA	NA	NA	NA	No	NA	NA	NA	yes	yes	NA	yes	NA	NA	NA	yes	yes	NA	NA	yes	NA	NA	No	Avoids only painful activities	Remains off work	Rests in bed only when pain is severe
1444_2003	2003	32	1	female	osteo	7	yes	no	51-75%	yes	yes	yes	NA	NA	NA	NA	NA	NA	NA	NA	NA	No	NA	NA	NA	yes	yes	NA	NA	NA	NA	NA	yes	yes	NA	yes	yes	NA	NA	No	Limits all physical activities	Remains off work	Avoids resting in bed as much as possible
1445_2003	2003	28	1	female	osteo	7	yes	no	26-50%	yes	yes	NA	NA	NA	NA	NA	yes	NA	NA	NA	NA	No	yes	yes	NA	yes	yes	NA	NA	NA	NA	NA	yes	NA	yes	yes	yes	NA	NA	Yes	Limits activities to light exertion	Remains off work	Avoids resting in bed as much as possible
1448_2003	2003	34	1	female	osteo	12	yes	no	51-75%	yes	yes	NA	NA	NA	NA	NA	NA	NA	NA	NA	NA	Yes	NA	yes	NA	yes	NA	NA	NA	yes	NA	yes	yes	yes	yes	yes	yes	NA	NA	No	Limits all physical activities	Works light duties, part time	Rests in bed only when pain is severe
1449_2003	2003	49	1	female	osteo	8	yes	no	26-50%	yes	no	NA	NA	NA	NA	NA	NA	NA	NA	yes	NA	No	NA	yes	NA	yes	NA	NA	NA	yes	NA	NA	NA	NA	NA	NA	yes	NA	NA	Yes	Limits activities to moderate exertion	Works light duties, full time	Avoids resting in bed as much as possible
1452_2003	2003	45	1	female	osteo	7	yes	no	51-75%	yes	no	yes	NA	NA	NA	NA	NA	NA	NA	NA	NA	No	NA	NA	NA	yes	NA	NA	NA	yes	NA	NA	yes	yes	yes	yes	yes	NA	NA	No	Limits activities to light exertion	Works light duties, full time	Avoids resting in bed as much as possible
1453_2003	2003	36	1	female	osteo	12	yes	no	51-75%	yes	no	yes	NA	NA	NA	NA	NA	NA	NA	NA	NA	No	NA	NA	NA	yes	NA	NA	NA	NA	NA	NA	yes	NA	NA	yes	yes	NA	NA	No	Limits activities to moderate exertion	Works light duties, full time	Avoids resting in bed entirely
1454_2003	2003	36	1	male	osteo	1	yes	no	26-50%	yes	no	yes	NA	NA	NA	NA	NA	NA	NA	NA	NA	No	NA	NA	NA	yes	yes	NA	NA	NA	NA	yes	yes	NA	NA	NA	NA	NA	NA	Yes	Limits activities to moderate exertion	Works light duties, full time	Avoids resting in bed as much as possible
1455_2003	2003	40	1	male	osteo	18	yes	no	51-75%	yes	no	yes	NA	NA	NA	NA	NA	NA	NA	NA	NA	No	yes	yes	NA	yes	NA	NA	yes	NA	NA	NA	yes	yes	yes	yes	yes	NA	NA	No	Limits activities to light exertion	Works light duties, part time	Rests in bed only when pain is severe
1456_2003	2003	34	1	female	osteo	1	yes	no	51-75%	no	NA	yes	NA	NA	NA	NA	NA	NA	NA	NA	NA	No	NA	NA	NA	yes	yes	NA	NA	NA	yes	yes	yes	yes	yes	yes	yes	NA	NA	No	Limits activities to light exertion	Works light duties, part time	Avoids resting in bed as much as possible
1458_2003	2003	31	1	male	osteo	2	yes	yes	51-75%	no	NA	yes	NA	NA	NA	NA	NA	NA	NA	NA	NA	No	NA	NA	NA	yes	NA	NA	NA	NA	NA	NA	yes	NA	yes	yes	yes	NA	NA	No	Avoids only painful activities	Works light duties, part time	Rests in bed only when pain is severe
1461_2003	2003	55	1	male	osteo	4	yes	no	26-50%	no	no	yes	NA	NA	NA	NA	NA	NA	NA	NA	NA	No	NA	NA	NA	NA	NA	yes	NA	NA	NA	NA	yes	NA	NA	NA	yes	NA	NA	No	Avoids only painful activities	Works light duties, full time	Avoids resting in bed as much as possible
1464_2003	2003	34	1	female	osteo	3	yes	no	51-75%	yes	yes	NA	NA	NA	NA	NA	yes	NA	NA	yes	NA	No	NA	NA	NA	yes	yes	NA	NA	NA	NA	NA	yes	NA	NA	yes	NA	NA	yes	No	Limits activities to light exertion	Works light duties, full time	Rests in bed only when pain is severe
1465_2003	2003	47	1	male	osteo	19	yes	no	26-50%	yes	no	NA	NA	NA	NA	NA	NA	NA	NA	NA	NA	Yes	NA	NA	NA	yes	NA	yes	NA	NA	NA	NA	yes	NA	NA	yes	NA	NA	NA	No	Avoids only painful activities	Works light duties, part time	Rests in bed only when pain is severe
1468_2003	2003	38	1	female	osteo	4	yes	no	26-50%	yes	no	yes	NA	NA	NA	NA	NA	NA	NA	NA	NA	No	NA	NA	NA	yes	NA	NA	NA	yes	NA	NA	yes	NA	yes	yes	NA	NA	NA	Yes	Avoids only painful activities	Works light duties, full time	Avoids resting in bed as much as possible
1472_2003	2003	39	1	female	osteo	3	yes	no	10-25%	yes	yes	yes	NA	NA	NA	NA	NA	NA	NA	NA	NA	No	yes	NA	NA	yes	yes	NA	NA	yes	NA	NA	yes	NA	yes	yes	yes	NA	NA	No	Avoids only painful activities	Works light duties, full time	Rests in bed only when pain is severe
1475_2003	2003	36	1	male	osteo	10	yes	no	51-75%	yes	yes	yes	NA	NA	NA	NA	NA	NA	NA	NA	NA	No	NA	NA	NA	yes	NA	yes	NA	yes	NA	NA	yes	NA	yes	NA	yes	NA	NA	No	Limits activities to light exertion	Works light duties, part time	Avoids resting in bed entirely
1476_2003	2003	37	1	male	osteo	4	yes	no	51-75%	yes	no	yes	NA	NA	NA	NA	NA	NA	NA	NA	NA	No	NA	NA	NA	yes	NA	NA	NA	NA	NA	NA	NA	yes	yes	yes	yes	NA	yes	Yes	Avoids only painful activities	Works light duties, full time	Avoids resting in bed as much as possible
1478_2003	2003	56	1	male	osteo	26	yes	no	More than 75%	yes	no	yes	NA	NA	NA	NA	NA	NA	NA	NA	NA	No	NA	yes	NA	yes	yes	NA	NA	yes	NA	NA	yes	yes	NA	yes	yes	NA	NA	Yes	Limits activities to moderate exertion	Works light duties, full time	Avoids resting in bed entirely
1481_2003	2003	42	1	male	osteo	19	no	yes	51-75%	yes	yes	yes	NA	NA	NA	NA	NA	NA	NA	NA	NA	No	NA	NA	NA	yes	yes	NA	NA	NA	NA	NA	yes	yes	yes	yes	yes	NA	NA	No	Avoids only painful activities	Works light duties, part time	Avoids resting in bed as much as possible
1482_2003	2003	23	1	female	osteo	1	yes	no	51-75%	yes	yes	yes	NA	NA	NA	NA	NA	NA	NA	NA	NA	No	NA	yes	NA	yes	NA	NA	NA	NA	NA	NA	yes	NA	NA	yes	yes	NA	NA	No	Limits activities to moderate exertion	Works light duties, part time	Avoids resting in bed as much as possible
1483_2003	2003	38	1	female	osteo	10	yes	no	51-75%	yes	no	yes	NA	NA	NA	NA	NA	NA	NA	NA	NA	No	NA	NA	NA	NA	NA	NA	NA	NA	NA	NA	yes	yes	yes	yes	yes	NA	NA	No	Limits activities to moderate exertion	Works light duties, part time	Avoids resting in bed as much as possible
1485_2003	2003	39	1	female	osteo	2	yes	no	26-50%	yes	no	NA	NA	NA	NA	NA	NA	NA	NA	NA	NA	Yes	NA	NA	NA	yes	NA	NA	NA	NA	NA	NA	NA	yes	yes	yes	yes	NA	NA	No	NA	Works full duties, part time	Avoids resting in bed entirely
1486_2003	2003	46	1	female	osteo	2	yes	no	26-50%	yes	no	yes	NA	NA	NA	NA	NA	NA	NA	NA	NA	No	NA	NA	NA	yes	NA	NA	NA	NA	NA	NA	yes	yes	NA	yes	yes	NA	NA	No	Limits activities to light exertion	Works light duties, part time	Avoids resting in bed as much as possible
1492_2003	2003	43	1	female	osteo	15	yes	no	51-75%	yes	yes	yes	NA	NA	NA	NA	NA	NA	NA	NA	NA	No	NA	NA	NA	yes	yes	NA	NA	NA	NA	NA	yes	NA	yes	yes	yes	NA	NA	Yes	Limits activities to moderate exertion	Works light duties, full time	Rests in bed only when pain is severe
1493_2003	2003	37	1	male	osteo	6	yes	no	51-75%	yes	yes	yes	NA	NA	NA	NA	NA	NA	NA	NA	NA	No	yes	NA	NA	NA	yes	NA	NA	NA	NA	NA	yes	NA	yes	yes	yes	NA	NA	No	Limits activities to light exertion	Remains off work	Rests in bed only when pain is severe
1495_2003	2003	41	1	female	osteo	5	yes	no	51-75%	yes	yes	yes	NA	NA	NA	NA	NA	NA	NA	NA	NA	No	NA	NA	NA	yes	NA	NA	NA	yes	NA	NA	yes	NA	yes	yes	yes	NA	NA	No	Avoids only painful activities	Works light duties, full time	Avoids resting in bed as much as possible
1499_2003	2003	46	1	male	osteo	17	yes	no	51-75%	yes	yes	yes	NA	NA	NA	NA	NA	NA	NA	NA	NA	No	NA	NA	NA	yes	NA	NA	NA	NA	NA	NA	yes	yes	yes	yes	NA	NA	yes	No	Avoids only painful activities	Works light duties, part time	Avoids resting in bed as much as possible
1500_2003	2003	38	1	male	osteo	13	yes	no	51-75%	yes	no	yes	NA	NA	NA	NA	NA	NA	NA	NA	NA	No	NA	yes	NA	NA	yes	NA	NA	yes	NA	NA	yes	yes	yes	yes	yes	NA	NA	No	NA	Works full duties, full time	Avoids resting in bed entirely
1504_2003	2003	43	1	female	osteo	2	yes	no	26-50%	yes	yes	yes	NA	NA	NA	NA	NA	NA	NA	NA	NA	No	NA	NA	NA	yes	NA	NA	NA	NA	NA	NA	yes	yes	yes	yes	yes	NA	NA	No	Avoids only painful activities	Remains off work	Avoids resting in bed as much as possible
1507_2003	2003	25	1	female	osteo	4	yes	no	51-75%	yes	yes	NA	NA	NA	NA	NA	NA	NA	NA	NA	NA	Yes	NA	NA	NA	yes	yes	NA	NA	NA	NA	NA	yes	NA	yes	yes	yes	NA	NA	No	Limits activities to moderate exertion	Works light duties, part time	Avoids resting in bed as much as possible
1508_2003	2003	37	1	male	osteo	15	yes	no	26-50%	no	no	yes	NA	NA	NA	NA	NA	NA	NA	NA	NA	No	NA	yes	NA	yes	yes	NA	NA	NA	NA	NA	NA	yes	NA	NA	NA	NA	NA	Yes	Limits activities to light exertion	Works light duties, part time	Rests in bed only when pain is severe
1512_2003	2003	36	1	female	osteo	NA	yes	no	51-75%	yes	yes	yes	NA	NA	NA	NA	NA	NA	NA	NA	NA	No	yes	NA	NA	yes	NA	NA	NA	NA	NA	NA	NA	NA	yes	yes	NA	NA	NA	No	Avoids only painful activities	Works light duties, part time	Avoids resting in bed as much as possible
1514_2003	2003	43	1	female	osteo	5	yes	no	26-50%	no	NA	yes	NA	NA	NA	NA	NA	NA	NA	NA	NA	No	NA	yes	NA	yes	yes	NA	NA	NA	NA	NA	NA	NA	NA	NA	NA	NA	NA	Yes	Avoids only painful activities	Remains off work	Avoids resting in bed as much as possible
1518_2003	2003	77	1	male	osteo	45	yes	no	51-75%	yes	yes	NA	NA	NA	NA	NA	NA	NA	NA	NA	NA	Yes	NA	NA	NA	NA	NA	NA	NA	NA	NA	NA	yes	NA	NA	NA	NA	NA	NA	Yes	Limits all physical activities	Remains off work	Rests in bed until pain improves substantially
1519_2003	2003	39	1	female	osteo	16	yes	no	51-75%	no	no	yes	NA	NA	NA	NA	NA	NA	NA	NA	NA	No	NA	NA	NA	NA	NA	NA	NA	NA	NA	NA	NA	yes	NA	yes	yes	NA	NA	No	Limits activities to light exertion	Remains off work	Avoids resting in bed as much as possible
1521_2003	2003	23	1	male	osteo	1	yes	no	26-50%	yes	yes	yes	NA	NA	NA	NA	NA	NA	NA	NA	NA	No	NA	NA	NA	yes	NA	NA	NA	NA	NA	NA	yes	NA	yes	yes	yes	NA	NA	Yes	Avoids only painful activities	Works light duties, full time	Avoids resting in bed entirely
1523_2003	2003	43	1	male	osteo	18	yes	no	26-50%	no	no	yes	NA	NA	NA	NA	NA	NA	NA	NA	NA	No	NA	NA	NA	NA	NA	NA	NA	NA	NA	NA	yes	NA	NA	yes	NA	NA	NA	No	Avoids only painful activities	Works light duties, part time	Avoids resting in bed as much as possible
1530_2003	2003	36	1	female	osteo	14	yes	no	26-50%	yes	yes	yes	NA	NA	NA	NA	NA	NA	NA	NA	NA	No	NA	NA	NA	yes	yes	NA	NA	NA	yes	NA	yes	yes	yes	yes	yes	NA	NA	No	Limits activities to light exertion	Works light duties, part time	Avoids resting in bed as much as possible
1532_2003	2003	41	1	male	osteo	18	yes	yes	More than 75%	yes	no	yes	NA	NA	NA	NA	NA	NA	NA	NA	NA	No	NA	yes	NA	yes	yes	NA	NA	NA	NA	NA	yes	yes	yes	yes	yes	NA	NA	Yes	Limits activities to moderate exertion	Remains off work	Avoids resting in bed entirely
1535_2003	2003	33	1	male	osteo	11	yes	no	10-25%	yes	no	yes	NA	NA	NA	NA	NA	NA	NA	NA	NA	No	NA	NA	NA	yes	NA	NA	NA	yes	NA	yes	yes	NA	yes	NA	NA	NA	NA	No	Limits activities to light exertion	Works light duties, part time	Rests in bed only when pain is severe
1536_2003	2003	NA	1	NA	osteo	2	yes	no	51-75%	yes	no	yes	NA	NA	NA	NA	NA	NA	NA	NA	NA	No	NA	yes	NA	yes	NA	NA	NA	NA	NA	NA	yes	yes	yes	yes	yes	NA	NA	No	Avoids only painful activities	Works light duties, full time	Rests in bed only when pain is severe
1538_2003	2003	34	1	male	osteo	4	yes	no	More than 75%	yes	no	yes	NA	NA	NA	NA	NA	NA	NA	NA	NA	No	NA	NA	NA	yes	yes	NA	NA	yes	NA	NA	yes	yes	yes	NA	yes	NA	NA	No	Limits activities to moderate exertion	Works light duties, full time	Rests in bed only when pain is severe
1541_2003	2003	39	1	female	osteo	5	yes	no	51-75%	yes	yes	yes	NA	NA	NA	NA	NA	NA	NA	NA	NA	No	NA	NA	NA	yes	NA	NA	NA	yes	NA	NA	yes	NA	NA	yes	yes	NA	NA	Yes	Limits activities to light exertion	Remains off work	Avoids resting in bed as much as possible
1547_2003	2003	55	1	male	osteo	25	yes	yes	26-50%	yes	yes	NA	NA	NA	NA	NA	NA	NA	NA	NA	NA	No	yes	NA	NA	yes	yes	NA	NA	NA	NA	NA	yes	NA	NA	yes	NA	NA	NA	No	Limits activities to light exertion	Works light duties, full time	Avoids resting in bed entirely
1548_2003	2003	33	1	male	osteo	4	yes	yes	10-25%	yes	yes	yes	NA	NA	NA	NA	NA	NA	NA	NA	NA	No	NA	NA	NA	yes	NA	NA	NA	yes	NA	NA	yes	yes	NA	yes	NA	NA	NA	No	Limits activities to light exertion	Works light duties, full time	Rests in bed only when pain is severe
1551_2003	2003	40	1	male	osteo	5	yes	no	51-75%	yes	no	yes	NA	NA	NA	NA	NA	NA	NA	NA	NA	No	NA	yes	NA	yes	yes	NA	NA	yes	NA	NA	yes	yes	yes	yes	NA	NA	NA	No	Limits activities to light exertion	Works light duties, full time	Avoids resting in bed as much as possible
1553_2003	2003	31	1	female	osteo	7	yes	no	51-75%	yes	yes	yes	NA	NA	NA	NA	NA	NA	NA	NA	NA	No	NA	NA	NA	yes	yes	NA	NA	yes	NA	NA	yes	yes	yes	yes	yes	NA	NA	No	Avoids only painful activities	Works light duties, full time	Avoids resting in bed as much as possible
1555_2003	2003	54	1	male	osteo	32	yes	no	51-75%	yes	yes	yes	NA	NA	NA	NA	NA	NA	NA	NA	NA	No	yes	NA	NA	NA	NA	NA	NA	NA	NA	NA	NA	NA	yes	yes	yes	NA	NA	Yes	Avoids only painful activities	Remains off work	Avoids resting in bed as much as possible
1558_2003	2003	44	1	male	osteo	6	yes	no	26-50%	yes	no	yes	NA	NA	NA	NA	NA	NA	NA	NA	NA	No	NA	NA	NA	yes	NA	NA	NA	NA	NA	NA	yes	yes	yes	yes	yes	NA	NA	No	Avoids only painful activities	Works light duties, full time	Avoids resting in bed entirely
1560_2003	2003	51	1	male	osteo	28	yes	no	51-75%	no	NA	yes	NA	NA	NA	NA	NA	NA	NA	NA	NA	No	NA	NA	NA	NA	yes	NA	NA	yes	NA	NA	yes	NA	yes	NA	NA	NA	NA	No	Avoids only painful activities	Works full duties, full time	Rests in bed only when pain is severe
1562_2003	2003	39	1	female	osteo	15	yes	no	51-75%	yes	no	yes	NA	NA	NA	NA	NA	NA	NA	NA	NA	No	yes	NA	NA	yes	NA	NA	NA	NA	NA	NA	yes	NA	NA	NA	NA	NA	NA	No	Avoids only painful activities	Remains off work	Rests in bed only when pain is severe
1567_2003	2003	39	1	male	osteo	17	yes	no	51-75%	yes	yes	yes	NA	NA	NA	NA	yes	yes	NA	NA	NA	Yes	NA	NA	NA	yes	NA	NA	yes	NA	NA	NA	yes	yes	yes	yes	yes	NA	NA	No	Limits activities to moderate exertion	Works light duties, full time	Avoids resting in bed entirely
1568_2003	2003	41	1	male	osteo	15	yes	no	51-75%	yes	no	yes	NA	NA	NA	NA	NA	NA	NA	NA	NA	No	NA	NA	NA	NA	yes	NA	NA	yes	NA	NA	NA	NA	yes	yes	NA	NA	NA	Yes	Avoids only painful activities	Works light duties, part time	Avoids resting in bed as much as possible
1570_2003	2003	39	1	female	osteo	6	no	no	less than 10%	yes	yes	yes	NA	NA	NA	NA	NA	NA	NA	yes	NA	No	NA	yes	yes	NA	NA	NA	NA	NA	NA	NA	NA	NA	NA	NA	NA	NA	NA	Yes	Limits all physical activities	Remains off work	Rests in bed until pain improves substantially
1571_2003	2003	37	1	female	osteo	15	yes	no	More than 75%	yes	no	yes	NA	NA	NA	NA	NA	NA	NA	NA	NA	No	NA	NA	NA	yes	NA	NA	NA	NA	NA	NA	yes	yes	yes	yes	yes	NA	NA	No	Limits activities to light exertion	Works light duties, full time	Rests in bed only when pain is severe
1573_2003	2003	32	1	female	osteo	10	yes	no	26-50%	no	no	yes	NA	NA	NA	NA	NA	NA	NA	NA	NA	No	NA	NA	NA	yes	yes	NA	NA	NA	NA	NA	yes	yes	yes	yes	yes	NA	NA	No	Limits activities to moderate exertion	Works light duties, full time	Avoids resting in bed as much as possible
1581_2003	2003	40	1	male	osteo	1	yes	no	10-25%	yes	yes	yes	NA	NA	NA	NA	NA	NA	NA	NA	NA	No	NA	NA	NA	NA	NA	yes	yes	NA	NA	yes	yes	yes	yes	yes	yes	yes	yes	Yes	Avoids only painful activities	Works light duties, full time	Avoids resting in bed entirely
1585_2003	2003	54	1	male	osteo	20	yes	no	51-75%	yes	no	NA	NA	NA	NA	NA	NA	NA	NA	NA	NA	No	NA	NA	NA	NA	NA	yes	NA	NA	NA	NA	yes	NA	NA	yes	yes	NA	yes	No	Limits activities to moderate exertion	Works light duties, part time	Rests in bed only when pain is severe
1587_2003	2003	29	1	female	osteo	14	yes	no	51-75%	yes	no	NA	NA	NA	NA	NA	NA	NA	NA	NA	NA	Yes	NA	NA	NA	yes	NA	NA	NA	NA	NA	NA	yes	yes	yes	NA	yes	NA	NA	No	Limits activities to moderate exertion	Works light duties, part time	Avoids resting in bed as much as possible
1588_2003	2003	35	1	male	osteo	12	yes	no	51-75%	yes	no	yes	NA	NA	NA	NA	NA	NA	NA	NA	NA	No	NA	NA	NA	NA	NA	NA	NA	NA	NA	NA	yes	NA	NA	NA	NA	NA	NA	Yes	Avoids only painful activities	Remains off work	Rests in bed only when pain is severe
1590_2003	2003	41	1	female	osteo	12	yes	no	51-75%	yes	no	yes	NA	NA	NA	NA	NA	NA	NA	NA	NA	No	NA	yes	NA	yes	yes	NA	NA	yes	NA	NA	yes	yes	yes	yes	yes	NA	NA	No	Avoids only painful activities	Works full duties, full time	Avoids resting in bed entirely
1591_2003	2003	37	1	female	osteo	14	yes	no	51-75%	yes	no	yes	NA	NA	NA	NA	NA	NA	NA	NA	NA	No	NA	NA	NA	yes	NA	NA	NA	NA	NA	NA	yes	yes	yes	yes	yes	NA	NA	No	Limits all physical activities	Remains off work	Avoids resting in bed as much as possible
1593_2003	2003	49	1	female	osteo	17	yes	no	26-50%	yes	yes	yes	NA	NA	NA	NA	NA	NA	NA	NA	NA	No	NA	NA	NA	yes	yes	NA	NA	NA	NA	NA	yes	yes	yes	yes	yes	NA	NA	No	Limits activities to light exertion	Works light duties, part time	Rests in bed only when pain is severe
1595_2003	2003	50	1	male	osteo	17	yes	no	26-50%	yes	yes	yes	NA	NA	NA	NA	NA	NA	NA	NA	NA	No	NA	NA	NA	yes	NA	yes	yes	NA	NA	NA	yes	NA	yes	yes	NA	NA	NA	No	Limits all physical activities	Remains off work	Rests in bed only when pain is severe
1600_2003	2003	39	1	male	osteo	13	yes	no	26-50%	yes	yes	yes	NA	NA	NA	NA	NA	NA	NA	NA	NA	No	NA	NA	NA	yes	NA	NA	NA	NA	NA	NA	yes	yes	yes	yes	yes	NA	NA	Yes	Limits activities to light exertion	Works light duties, full time	Rests in bed only when pain is severe
1601_2003	2003	54	1	male	osteo	21	yes	no	51-75%	yes	no	yes	NA	NA	NA	NA	NA	NA	NA	NA	NA	No	NA	NA	NA	NA	NA	yes	NA	NA	NA	NA	yes	NA	NA	yes	NA	NA	yes	No	Limits activities to light exertion	Works light duties, part time	Avoids resting in bed as much as possible
1602_2003	2003	63	1	male	osteo	4	yes	no	51-75%	yes	no	yes	NA	NA	NA	NA	NA	NA	NA	NA	NA	No	NA	NA	NA	yes	NA	NA	NA	yes	yes	NA	yes	yes	yes	yes	NA	NA	NA	Yes	Avoids only painful activities	Works light duties, full time	Avoids resting in bed entirely
1607_2003	2003	43	1	female	osteo	6	yes	yes	26-50%	yes	yes	yes	NA	NA	NA	NA	NA	NA	NA	NA	NA	No	NA	NA	NA	yes	NA	NA	NA	yes	NA	NA	yes	yes	yes	yes	NA	NA	NA	No	Limits activities to light exertion	Works light duties, full time	Rests in bed only when pain is severe
1612_2003	2003	59	1	male	osteo	9	yes	yes	51-75%	yes	no	yes	NA	NA	NA	NA	NA	NA	NA	NA	NA	No	NA	yes	NA	NA	NA	NA	NA	yes	NA	NA	yes	yes	yes	yes	yes	NA	NA	No	Avoids only painful activities	Works light duties, full time	Avoids resting in bed entirely
1613_2003	2003	47	1	male	osteo	3	yes	no	26-50%	yes	no	yes	NA	NA	NA	NA	NA	NA	NA	NA	NA	No	NA	NA	NA	yes	NA	NA	yes	NA	NA	NA	yes	yes	NA	yes	yes	NA	NA	No	Limits activities to light exertion	Works light duties, part time	Avoids resting in bed as much as possible
1614_2003	2003	36	1	male	osteo	4	yes	yes	26-50%	yes	yes	yes	NA	NA	NA	NA	NA	NA	NA	NA	NA	No	NA	NA	NA	NA	NA	yes	NA	NA	NA	NA	yes	yes	NA	NA	yes	NA	yes	No	Limits activities to light exertion	Works light duties, full time	Avoids resting in bed as much as possible
1615_2003	2003	41	1	female	osteo	16	yes	no	51-75%	no	NA	yes	NA	NA	NA	NA	NA	NA	NA	NA	NA	No	NA	NA	NA	yes	yes	NA	NA	NA	NA	NA	yes	yes	yes	yes	yes	NA	NA	No	Avoids only painful activities	Remains off work	Avoids resting in bed entirely
1617_2003	2003	38	1	female	osteo	5	yes	no	26-50%	yes	yes	yes	NA	NA	NA	NA	NA	NA	NA	NA	NA	No	yes	NA	NA	yes	NA	NA	NA	NA	NA	NA	yes	yes	NA	yes	yes	NA	NA	No	Limits activities to light exertion	Works light duties, full time	Avoids resting in bed as much as possible
1620_2003	2003	24	1	male	osteo	2	yes	no	26-50%	yes	yes	yes	NA	NA	NA	NA	NA	NA	NA	NA	NA	No	NA	NA	NA	yes	NA	NA	NA	NA	yes	NA	yes	NA	yes	yes	yes	NA	NA	No	Limits activities to light exertion	Works light duties, part time	Avoids resting in bed as much as possible
1621_2003	2003	40	1	male	osteo	11	yes	no	More than 75%	yes	yes	yes	NA	NA	NA	NA	NA	NA	NA	NA	NA	No	NA	NA	NA	NA	NA	NA	NA	NA	NA	NA	NA	NA	NA	yes	yes	NA	NA	Yes	Limits all physical activities	Remains off work	Rests in bed until pain improves substantially
1624_2003	2003	29	1	male	osteo	3	yes	yes	26-50%	yes	no	yes	NA	NA	NA	NA	NA	NA	NA	NA	NA	No	NA	NA	NA	yes	NA	NA	NA	NA	NA	NA	yes	NA	NA	yes	NA	NA	yes	No	Limits activities to light exertion	Works light duties, part time	Rests in bed only when pain is severe
1625_2003	2003	67	1	male	osteo	22	yes	no	More than 75%	yes	no	yes	NA	NA	NA	NA	NA	NA	NA	NA	NA	No	NA	NA	NA	yes	NA	yes	NA	NA	NA	NA	yes	NA	yes	yes	NA	NA	yes	No	Avoids only painful activities	Works light duties, full time	Avoids resting in bed as much as possible
1628_2003	2003	39	1	male	osteo	7	yes	no	26-50%	yes	yes	NA	NA	NA	NA	NA	NA	NA	NA	NA	NA	No	NA	NA	NA	yes	NA	NA	NA	NA	NA	NA	yes	yes	yes	yes	yes	NA	NA	Yes	Avoids only painful activities	Remains off work	Avoids resting in bed entirely
1631_2003	2003	34	1	female	osteo	8	yes	no	51-75%	yes	yes	yes	NA	NA	NA	NA	NA	NA	NA	NA	NA	No	NA	NA	NA	yes	NA	NA	NA	NA	NA	NA	yes	NA	yes	NA	yes	NA	NA	No	Avoids only painful activities	Works light duties, full time	Avoids resting in bed entirely
1632_2003	2003	57	1	male	osteo	14	yes	no	26-50%	yes	no	yes	NA	NA	NA	NA	NA	NA	NA	NA	NA	No	NA	yes	NA	yes	NA	NA	NA	NA	NA	NA	yes	NA	NA	yes	NA	NA	NA	No	Limits activities to light exertion	Works light duties, full time	Avoids resting in bed entirely
1634_2003	2003	29	1	female	osteo	7	yes	no	10-25%	no	no	yes	NA	NA	NA	NA	NA	NA	NA	NA	NA	No	NA	yes	NA	yes	NA	NA	NA	yes	yes	yes	yes	yes	yes	yes	yes	NA	NA	Yes	Limits activities to moderate exertion	Remains off work	Avoids resting in bed as much as possible
1635_2003	2003	41	1	male	osteo	3	yes	no	51-75%	yes	yes	yes	NA	NA	NA	NA	NA	NA	NA	NA	NA	No	NA	NA	NA	NA	NA	NA	NA	NA	yes	NA	yes	NA	yes	yes	yes	NA	NA	No	Limits activities to light exertion	Works light duties, part time	Avoids resting in bed as much as possible
1638_2003	2003	48	1	male	osteo	25	yes	no	51-75%	yes	yes	yes	NA	NA	NA	NA	NA	NA	NA	NA	NA	No	NA	NA	NA	yes	yes	NA	NA	NA	NA	NA	yes	yes	yes	yes	yes	NA	NA	Yes	Limits activities to light exertion	Works full duties, full time	Avoids resting in bed entirely
1640_2003	2003	41	1	male	osteo	7	yes	no	26-50%	yes	yes	yes	NA	NA	NA	NA	NA	NA	NA	NA	NA	No	NA	NA	NA	NA	NA	NA	NA	yes	NA	NA	NA	NA	NA	NA	NA	NA	NA	Yes	Limits activities to light exertion	Works light duties, part time	Avoids resting in bed as much as possible
1642_2003	2003	35	1	male	osteo	1	yes	no	26-50%	no	NA	NA	NA	NA	NA	NA	NA	NA	NA	NA	NA	Yes	NA	yes	NA	yes	yes	NA	NA	yes	NA	NA	yes	NA	yes	yes	NA	NA	NA	No	Limits activities to light exertion	Works light duties, full time	Avoids resting in bed as much as possible
1643_2003	2003	44	1	male	osteo	19	yes	no	51-75%	yes	no	yes	NA	NA	NA	NA	NA	NA	NA	NA	NA	No	NA	NA	NA	NA	NA	NA	NA	NA	NA	NA	yes	NA	yes	yes	yes	NA	NA	No	Avoids only painful activities	Works light duties, part time	Avoids resting in bed entirely
1644_2003	2003	28	1	female	osteo	5	yes	no	51-75%	no	NA	yes	NA	NA	NA	NA	NA	NA	NA	NA	NA	No	NA	NA	NA	NA	yes	NA	NA	NA	NA	NA	yes	NA	NA	yes	yes	NA	yes	Yes	Limits activities to light exertion	Works light duties, part time	Avoids resting in bed as much as possible
1645_2003	2003	46	1	female	osteo	5	yes	no	51-75%	yes	yes	NA	NA	NA	NA	NA	NA	NA	NA	NA	NA	No	NA	yes	NA	yes	yes	NA	NA	yes	NA	NA	yes	yes	NA	yes	NA	NA	NA	Yes	Avoids only painful activities	Works light duties, part time	Avoids resting in bed as much as possible
1647_2003	2003	25	1	female	osteo	2	yes	no	More than 75%	yes	yes	NA	NA	NA	NA	NA	NA	NA	NA	NA	NA	No	yes	NA	NA	yes	yes	NA	NA	NA	NA	NA	yes	yes	NA	yes	yes	NA	NA	Yes	Limits activities to light exertion	Works light duties, part time	Avoids resting in bed as much as possible
1648_2003	2003	28	1	male	osteo	6	yes	no	51-75%	yes	no	yes	NA	NA	NA	NA	NA	NA	NA	NA	NA	No	NA	NA	NA	yes	NA	NA	NA	NA	NA	NA	yes	yes	yes	yes	yes	NA	NA	No	Avoids only painful activities	Works light duties, full time	Avoids resting in bed as much as possible
1651_2003	2003	35	1	female	osteo	13	yes	no	51-75%	yes	yes	yes	NA	NA	NA	NA	NA	NA	NA	NA	NA	No	NA	NA	NA	NA	NA	NA	NA	NA	NA	NA	NA	NA	NA	NA	NA	NA	NA	Yes	Avoids only painful activities	Works light duties, part time	Avoids resting in bed as much as possible
1653_2003	2003	51	1	female	osteo	2	yes	no	51-75%	yes	yes	yes	NA	NA	NA	NA	NA	NA	NA	NA	NA	Yes	NA	yes	NA	NA	NA	NA	NA	yes	NA	NA	yes	NA	NA	yes	yes	NA	NA	No	Does not limit any activities	Works full duties, full time	Avoids resting in bed entirely
1656_2003	2003	38	1	male	osteo	16	yes	no	51-75%	yes	no	yes	NA	NA	NA	NA	NA	NA	NA	NA	NA	No	NA	NA	NA	NA	yes	NA	NA	NA	yes	NA	yes	yes	yes	yes	yes	NA	NA	No	Avoids only painful activities	Works light duties, full time	Avoids resting in bed as much as possible
1657_2003	2003	50	1	male	osteo	1	yes	no	51-75%	yes	yes	NA	NA	NA	NA	NA	NA	NA	NA	NA	NA	Yes	NA	NA	NA	yes	yes	NA	NA	NA	NA	NA	yes	NA	yes	NA	yes	NA	NA	No	Limits activities to moderate exertion	Works light duties, part time	Rests in bed only when pain is severe
1658_2003	2003	52	1	male	osteo	10	yes	yes	51-75%	yes	yes	yes	NA	NA	NA	NA	NA	NA	NA	NA	NA	No	NA	yes	NA	yes	yes	NA	NA	NA	NA	NA	yes	NA	yes	NA	NA	NA	yes	No	Avoids only painful activities	Works light duties, part time	Avoids resting in bed as much as possible
1661_2003	2003	45	1	male	osteo	17	yes	no	51-75%	yes	yes	yes	NA	NA	NA	NA	NA	NA	NA	NA	NA	No	yes	NA	NA	NA	NA	NA	NA	NA	NA	NA	yes	yes	yes	NA	yes	NA	NA	No	Limits activities to moderate exertion	Works full duties, part time	Avoids resting in bed as much as possible
1663_2003	2003	55	1	male	osteo	6	yes	yes	More than 75%	yes	no	yes	NA	NA	NA	NA	NA	NA	NA	NA	NA	No	NA	NA	NA	yes	NA	NA	NA	yes	yes	NA	yes	yes	NA	yes	yes	NA	NA	No	Limits activities to light exertion	Works light duties, part time	Avoids resting in bed entirely
1664_2003	2003	42	1	male	osteo	10	yes	no	51-75%	yes	no	yes	NA	NA	NA	NA	NA	NA	NA	NA	NA	No	yes	NA	NA	yes	NA	NA	yes	yes	yes	NA	yes	NA	yes	NA	NA	NA	yes	No	Limits activities to light exertion	Works light duties, part time	Avoids resting in bed as much as possible
1665_2003	2003	41	1	male	osteo	18	yes	no	51-75%	yes	no	yes	NA	NA	NA	NA	NA	NA	NA	NA	NA	No	NA	yes	NA	yes	NA	NA	NA	NA	NA	NA	yes	NA	NA	yes	yes	NA	NA	No	Avoids only painful activities	Works light duties, full time	Rests in bed only when pain is severe
1667_2003	2003	32	1	male	osteo	10	yes	no	26-50%	yes	yes	yes	NA	NA	NA	NA	NA	NA	NA	NA	NA	No	NA	NA	NA	NA	NA	NA	NA	NA	NA	NA	yes	NA	NA	NA	yes	NA	NA	No	Limits activities to light exertion	Remains off work	Avoids resting in bed as much as possible
1673_2003	2003	54	1	female	osteo	19	yes	no	51-75%	yes	no	yes	NA	NA	NA	NA	NA	NA	NA	NA	NA	No	NA	NA	NA	NA	NA	NA	NA	yes	NA	NA	yes	NA	NA	yes	yes	NA	NA	No	Avoids only painful activities	Works light duties, part time	Avoids resting in bed as much as possible
1674_2003	2003	56	1	male	osteo	7	yes	no	51-75%	yes	no	NA	NA	NA	NA	NA	NA	NA	NA	yes	NA	No	NA	NA	NA	NA	yes	NA	NA	NA	NA	NA	NA	NA	NA	yes	yes	NA	NA	No	Limits activities to light exertion	Works light duties, part time	Rests in bed only when pain is severe
1677_2003	2003	52	1	male	osteo	10	yes	no	26-50%	yes	no	yes	NA	NA	NA	NA	NA	NA	NA	NA	NA	No	NA	NA	NA	NA	NA	NA	NA	NA	NA	NA	NA	NA	NA	NA	NA	NA	NA	Yes	Avoids only painful activities	NA	Avoids resting in bed as much as possible
1678_2003	2003	61	1	male	osteo	40	yes	no	26-50%	yes	no	NA	NA	NA	NA	NA	yes	NA	NA	NA	NA	Yes	NA	NA	NA	NA	NA	NA	NA	NA	NA	NA	NA	NA	NA	NA	NA	NA	NA	No	NA	NA	NA
1679_2003	2003	42	1	male	osteo	19	yes	yes	51-75%	yes	no	NA	NA	NA	NA	NA	NA	NA	NA	NA	NA	Yes	NA	yes	NA	yes	NA	NA	NA	NA	NA	NA	NA	NA	NA	NA	NA	NA	NA	Yes	Limits activities to light exertion	Works light duties, part time	Rests in bed only when pain is severe
1680_2003	2003	48	1	female	osteo	15	yes	no	More than 75%	yes	yes	yes	NA	NA	NA	NA	NA	NA	NA	NA	NA	No	NA	NA	NA	yes	yes	NA	NA	NA	NA	NA	yes	NA	yes	yes	yes	NA	NA	No	Limits activities to light exertion	Remains off work	Rests in bed only when pain is severe
1681_2003	2003	39	1	male	osteo	3	yes	yes	51-75%	yes	yes	yes	NA	NA	NA	NA	NA	NA	NA	NA	NA	No	NA	NA	NA	yes	yes	NA	NA	NA	NA	NA	NA	yes	yes	yes	yes	NA	NA	No	Avoids only painful activities	Works light duties, full time	Rests in bed only when pain is severe
1686_2003	2003	50	1	male	osteo	8	yes	no	51-75%	yes	no	yes	NA	NA	NA	NA	NA	NA	NA	NA	NA	No	NA	NA	NA	NA	NA	NA	NA	yes	NA	NA	yes	NA	NA	NA	NA	NA	NA	No	Avoids only painful activities	Works full duties, full time	Avoids resting in bed as much as possible
1687_2003	2003	30	1	male	osteo	7	yes	no	51-75%	yes	yes	yes	NA	NA	NA	NA	NA	NA	NA	NA	NA	No	NA	NA	NA	yes	yes	NA	NA	NA	NA	NA	yes	yes	yes	yes	yes	NA	NA	Yes	Limits activities to light exertion	Works light duties, part time	Rests in bed only when pain is severe
1688_2003	2003	39	1	male	osteo	16	yes	no	26-50%	yes	no	yes	NA	NA	NA	NA	NA	NA	NA	NA	NA	No	NA	yes	NA	NA	NA	NA	NA	NA	NA	NA	yes	NA	yes	NA	yes	NA	NA	Yes	Avoids only painful activities	Works light duties, part time	Rests in bed only when pain is severe
1694_2003	2003	48	1	male	osteo	8	yes	no	26-50%	yes	yes	NA	NA	NA	NA	NA	yes	NA	NA	yes	NA	No	NA	NA	NA	yes	NA	NA	NA	NA	NA	NA	yes	NA	NA	NA	yes	NA	yes	No	Limits all physical activities	Remains off work	Rests in bed only when pain is severe
1700_2003	2003	72	1	male	physio	50	yes	no	26-50%	yes	no	NA	NA	NA	NA	NA	yes	NA	NA	NA	NA	No	yes	NA	NA	yes	NA	yes	NA	NA	NA	NA	yes	NA	NA	yes	NA	NA	NA	No	Limits activities to light exertion	Works light duties, part time	Avoids resting in bed as much as possible
1705_2003	2003	34	1	female	osteo	5	yes	no	26-50%	yes	yes	yes	NA	NA	NA	NA	NA	NA	NA	NA	NA	No	NA	NA	NA	yes	NA	NA	NA	yes	yes	NA	yes	yes	yes	yes	yes	NA	NA	No	Limits activities to light exertion	Remains off work	Avoids resting in bed as much as possible
1709_2003	2003	37	1	female	osteo	4	yes	no	10-25%	yes	yes	yes	NA	NA	NA	NA	NA	NA	NA	NA	NA	No	NA	NA	NA	NA	NA	NA	NA	NA	NA	NA	yes	NA	yes	NA	NA	NA	NA	Yes	Limits activities to moderate exertion	Works light duties, full time	Rests in bed only when pain is severe
1710_2003	2003	36	1	female	osteo	14	yes	no	26-50%	yes	no	yes	NA	NA	NA	NA	NA	NA	NA	NA	NA	No	NA	NA	yes	yes	yes	NA	NA	NA	NA	NA	NA	yes	NA	NA	NA	NA	NA	Yes	Limits activities to light exertion	Works light duties, part time	Rests in bed only when pain is severe
1715_2003	2003	29	1	male	osteo	7	yes	no	26-50%	yes	no	NA	NA	NA	NA	NA	NA	NA	NA	NA	NA	No	NA	NA	NA	yes	NA	NA	NA	yes	NA	NA	yes	yes	NA	yes	yes	NA	NA	No	Limits activities to moderate exertion	Works light duties, part time	Rests in bed only when pain is severe
1723_2003	2003	37	1	female	osteo	15	yes	no	26-50%	yes	no	NA	NA	NA	NA	NA	yes	NA	NA	NA	NA	No	NA	NA	NA	yes	yes	NA	NA	yes	NA	NA	yes	NA	yes	yes	NA	yes	yes	No	Limits activities to light exertion	Works light duties, part time	Rests in bed only when pain is severe
1724_2003	2003	51	1	female	osteo	10	yes	no	51-75%	yes	yes	yes	NA	NA	NA	NA	NA	NA	NA	NA	NA	Yes	NA	NA	NA	yes	NA	NA	NA	NA	NA	NA	yes	yes	yes	NA	yes	NA	NA	Yes	Avoids only painful activities	Works light duties, full time	Avoids resting in bed entirely
1725_2003	2003	27	1	male	osteo	3	yes	yes	51-75%	yes	no	NA	NA	NA	NA	NA	NA	NA	NA	NA	NA	No	NA	NA	NA	NA	yes	yes	NA	NA	NA	NA	yes	NA	yes	yes	yes	NA	yes	No	Avoids only painful activities	Works light duties, part time	Rests in bed only when pain is severe
1729_2003	2003	43	1	male	osteo	8	yes	no	51-75%	yes	yes	NA	NA	NA	NA	NA	yes	yes	NA	NA	NA	Yes	NA	NA	NA	yes	NA	yes	NA	NA	NA	NA	yes	NA	NA	yes	yes	NA	NA	No	Limits activities to moderate exertion	Works light duties, full time	Avoids resting in bed entirely
1731_2003	2003	43	1	male	osteo	18	yes	no	26-50%	yes	yes	yes	NA	NA	NA	NA	NA	NA	NA	NA	NA	No	NA	NA	NA	yes	NA	NA	NA	NA	NA	NA	yes	yes	yes	NA	yes	NA	NA	No	Limits activities to moderate exertion	Works light duties, part time	Avoids resting in bed as much as possible
1733_2003	2003	42	1	female	osteo	4	yes	no	26-50%	yes	yes	yes	NA	NA	NA	NA	NA	NA	NA	NA	NA	No	NA	NA	NA	yes	NA	NA	NA	NA	yes	NA	yes	yes	NA	yes	yes	NA	NA	No	Limits activities to light exertion	Works light duties, part time	Avoids resting in bed as much as possible
1734_2003	2003	31	1	female	osteo	9	yes	no	51-75%	yes	no	yes	NA	NA	NA	NA	NA	NA	NA	NA	NA	No	NA	NA	NA	NA	NA	NA	NA	NA	NA	NA	yes	NA	NA	yes	yes	NA	NA	Yes	Limits all physical activities	Remains off work	Avoids resting in bed as much as possible
1737_2003	2003	45	1	female	osteo	12	yes	no	26-50%	no	NA	yes	NA	NA	NA	NA	NA	NA	NA	NA	NA	No	NA	NA	NA	yes	NA	NA	NA	NA	NA	NA	yes	NA	yes	yes	yes	NA	NA	No	Limits activities to moderate exertion	Remains off work	Rests in bed only when pain is severe
1738_2003	2003	29	1	male	osteo	7	yes	no	26-50%	yes	yes	yes	NA	NA	NA	NA	NA	NA	NA	NA	NA	No	NA	NA	NA	NA	NA	NA	NA	NA	yes	NA	yes	NA	yes	yes	yes	NA	yes	No	Limits activities to light exertion	Remains off work	Avoids resting in bed entirely
1742_2003	2003	52	1	male	osteo	15	yes	no	51-75%	yes	yes	yes	NA	NA	NA	NA	NA	NA	NA	NA	NA	Yes	NA	yes	yes	yes	yes	NA	NA	NA	NA	NA	yes	yes	NA	yes	yes	NA	yes	Yes	Avoids only painful activities	Remains off work	Rests in bed until pain improves substantially
1744_2003	2003	42	1	female	osteo	20	yes	no	51-75%	yes	yes	yes	NA	NA	NA	NA	NA	NA	NA	NA	NA	No	NA	NA	NA	NA	NA	NA	NA	NA	NA	NA	yes	NA	yes	yes	yes	NA	NA	No	Limits activities to light exertion	Works light duties, part time	Rests in bed only when pain is severe
1747_2003	2003	53	1	male	osteo	23	yes	no	26-50%	yes	no	yes	NA	NA	NA	NA	NA	NA	NA	NA	NA	No	NA	NA	NA	yes	NA	NA	NA	NA	NA	NA	NA	yes	NA	NA	NA	NA	NA	Yes	Limits activities to light exertion	Remains off work	Avoids resting in bed as much as possible
1748_2003	2003	38	1	female	osteo	2	yes	no	26-50%	no	no	yes	NA	NA	NA	NA	NA	NA	NA	NA	NA	No	NA	NA	NA	NA	NA	NA	NA	NA	NA	NA	yes	NA	NA	yes	yes	NA	NA	No	Avoids only painful activities	Works light duties, full time	Avoids resting in bed entirely
1751_2003	2003	40	1	male	osteo	12	yes	no	26-50%	yes	no	yes	NA	NA	NA	NA	NA	NA	NA	NA	NA	No	NA	NA	NA	yes	yes	NA	NA	NA	NA	NA	NA	yes	NA	yes	yes	NA	NA	Yes	Avoids only painful activities	Remains off work	Avoids resting in bed as much as possible
1752_2003	2003	44	1	male	osteo	20	yes	no	51-75%	no	NA	yes	NA	NA	NA	NA	NA	NA	NA	NA	NA	No	NA	yes	NA	yes	yes	NA	NA	NA	NA	NA	yes	NA	yes	NA	yes	NA	NA	No	Avoids only painful activities	Works light duties, full time	Avoids resting in bed entirely
1753_2003	2003	38	1	male	osteo	15	yes	no	26-50%	yes	no	yes	NA	NA	NA	NA	NA	NA	NA	NA	NA	No	NA	NA	NA	NA	NA	NA	NA	yes	NA	NA	yes	NA	yes	yes	yes	NA	NA	Yes	Avoids only painful activities	Remains off work	Avoids resting in bed as much as possible
1755_2003	2003	42	1	male	osteo	10	yes	no	26-50%	yes	no	yes	NA	NA	NA	NA	NA	NA	NA	NA	NA	No	NA	yes	NA	yes	yes	NA	NA	NA	NA	NA	yes	yes	NA	yes	yes	NA	NA	Yes	Limits activities to light exertion	Remains off work	Avoids resting in bed as much as possible
1759_2003	2003	45	1	male	osteo	14	yes	yes	51-75%	yes	yes	yes	NA	NA	NA	NA	NA	NA	NA	NA	NA	No	yes	NA	NA	NA	yes	NA	NA	NA	NA	NA	yes	NA	yes	NA	yes	NA	NA	No	Limits activities to light exertion	Remains off work	Rests in bed only when pain is severe
1761_2003	2003	66	1	male	osteo	30	yes	no	26-50%	no	yes	NA	NA	NA	NA	NA	NA	NA	NA	NA	NA	No	NA	NA	NA	yes	NA	NA	NA	NA	NA	NA	yes	yes	NA	yes	yes	NA	yes	Yes	Limits activities to light exertion	Works light duties, part time	Avoids resting in bed entirely
1765_2003	2003	35	1	male	osteo	13	yes	no	26-50%	yes	yes	yes	NA	NA	NA	NA	NA	NA	NA	NA	NA	No	NA	NA	NA	yes	yes	NA	NA	yes	NA	NA	yes	NA	yes	yes	NA	NA	NA	No	Avoids only painful activities	Works light duties, part time	Rests in bed only when pain is severe
1766_2003	2003	27	1	female	osteo	2	yes	no	51-75%	yes	yes	NA	NA	NA	NA	NA	NA	NA	NA	NA	NA	Yes	NA	NA	NA	yes	NA	NA	NA	NA	NA	NA	yes	NA	yes	yes	yes	NA	NA	Yes	Avoids only painful activities	Works light duties, part time	Avoids resting in bed as much as possible
1770_2003	2003	47	1	male	osteo	11	yes	no	51-75%	yes	yes	yes	NA	NA	NA	NA	NA	NA	NA	NA	NA	No	NA	NA	NA	yes	yes	NA	yes	yes	NA	NA	yes	yes	yes	yes	yes	NA	NA	Yes	Limits activities to light exertion	Works light duties, part time	Rests in bed only when pain is severe
1771_2003	2003	42	1	female	osteo	7	yes	no	51-75%	yes	yes	yes	NA	NA	NA	NA	NA	NA	NA	NA	NA	No	NA	NA	NA	yes	yes	NA	NA	yes	yes	NA	yes	yes	yes	yes	yes	NA	NA	No	Avoids only painful activities	Works light duties, full time	Avoids resting in bed as much as possible
1774_2003	2003	43	1	male	osteo	NA	yes	no	51-75%	yes	no	NA	NA	NA	NA	NA	NA	NA	NA	NA	NA	Yes	NA	NA	NA	yes	yes	NA	NA	yes	NA	NA	yes	yes	yes	yes	yes	NA	yes	No	Avoids only painful activities	Works light duties, full time	Avoids resting in bed as much as possible
1775_2003	2003	37	1	male	osteo	10	yes	yes	26-50%	yes	no	yes	NA	NA	NA	NA	NA	NA	NA	NA	NA	No	NA	NA	NA	yes	NA	NA	NA	NA	NA	NA	yes	yes	NA	NA	NA	NA	NA	No	Avoids only painful activities	Works light duties, part time	Rests in bed only when pain is severe
1777_2003	2003	36	1	female	osteo	13	yes	no	More than 75%	yes	no	yes	NA	NA	NA	NA	NA	NA	NA	NA	NA	No	NA	NA	NA	yes	NA	NA	NA	yes	NA	NA	yes	yes	yes	yes	yes	NA	NA	No	Limits activities to moderate exertion	Works light duties, full time	Rests in bed only when pain is severe
1778_2003	2003	48	1	female	osteo	4	yes	no	26-50%	yes	yes	yes	NA	NA	NA	NA	NA	NA	NA	NA	NA	No	NA	NA	NA	NA	yes	NA	NA	NA	NA	NA	yes	yes	NA	yes	yes	NA	NA	Yes	Avoids only painful activities	Works full duties, part time	Rests in bed only when pain is severe
1784_2003	2003	38	1	female	osteo	1	yes	no	51-75%	no	NA	yes	NA	NA	NA	NA	NA	NA	NA	NA	NA	No	NA	NA	NA	yes	yes	NA	NA	NA	NA	NA	yes	yes	NA	NA	yes	NA	NA	Yes	Limits activities to light exertion	Works light duties, part time	Avoids resting in bed as much as possible
1785_2003	2003	23	1	female	osteo	1	yes	no	10-25%	yes	yes	NA	NA	NA	NA	NA	NA	NA	NA	NA	NA	Yes	NA	NA	NA	yes	NA	NA	NA	NA	NA	NA	yes	NA	yes	yes	yes	NA	NA	No	Limits activities to light exertion	Remains off work	Avoids resting in bed as much as possible
1786_2003	2003	37	1	female	osteo	14	yes	no	51-75%	yes	no	yes	NA	NA	NA	NA	NA	NA	NA	NA	NA	No	NA	NA	NA	yes	yes	NA	NA	NA	NA	NA	yes	yes	NA	yes	yes	NA	NA	No	Avoids only painful activities	Remains off work	Avoids resting in bed as much as possible
1787_2003	2003	26	1	male	osteo	3	yes	no	51-75%	no	NA	yes	NA	NA	NA	NA	NA	NA	NA	NA	NA	No	NA	NA	NA	NA	NA	NA	yes	NA	NA	NA	yes	NA	yes	yes	yes	NA	NA	Yes	Limits activities to light exertion	Remains off work	Avoids resting in bed as much as possible
1791_2003	2003	34	1	male	osteo	5	yes	no	51-75%	yes	yes	yes	NA	NA	NA	NA	NA	NA	NA	NA	NA	No	NA	NA	NA	yes	NA	NA	NA	yes	NA	NA	yes	yes	yes	yes	yes	NA	NA	No	Avoids only painful activities	Works light duties, full time	Avoids resting in bed entirely
1793_2003	2003	44	1	male	osteo	1	yes	no	51-75%	no	NA	yes	NA	NA	NA	NA	NA	NA	NA	NA	NA	No	NA	NA	NA	yes	NA	NA	NA	yes	NA	NA	yes	yes	yes	NA	yes	NA	NA	Yes	Avoids only painful activities	Works light duties, part time	Avoids resting in bed as much as possible
1794_2003	2003	41	1	female	osteo	14	yes	no	26-50%	yes	no	yes	NA	NA	NA	NA	NA	NA	NA	NA	NA	No	NA	NA	NA	yes	yes	NA	NA	yes	NA	NA	yes	NA	yes	yes	yes	NA	NA	Yes	Limits activities to light exertion	Works light duties, part time	Rests in bed only when pain is severe
1797_2003	2003	35	1	female	osteo	7	yes	no	26-50%	yes	yes	yes	NA	NA	NA	NA	NA	NA	NA	NA	NA	No	NA	NA	NA	yes	NA	NA	NA	NA	NA	NA	NA	yes	NA	NA	NA	NA	NA	Yes	Limits activities to light exertion	Works light duties, part time	Rests in bed only when pain is severe
1798_2003	2003	43	1	female	osteo	20	yes	no	26-50%	yes	yes	yes	NA	NA	NA	NA	NA	NA	NA	NA	NA	No	NA	NA	NA	yes	NA	yes	NA	NA	NA	NA	yes	yes	yes	yes	yes	NA	yes	Yes	Avoids only painful activities	Works light duties, full time	Rests in bed only when pain is severe
1799_2003	2003	30	1	male	osteo	4	yes	no	26-50%	yes	no	yes	NA	NA	NA	NA	NA	NA	NA	NA	NA	No	NA	NA	NA	yes	NA	NA	NA	NA	NA	NA	NA	NA	NA	NA	NA	NA	NA	Yes	Avoids only painful activities	Works light duties, full time	Avoids resting in bed as much as possible
1800_2003	2003	31	1	female	osteo	6	yes	no	51-75%	yes	no	yes	NA	NA	NA	NA	NA	NA	NA	NA	NA	No	NA	yes	NA	yes	yes	NA	NA	yes	NA	NA	yes	NA	yes	yes	yes	NA	NA	No	Avoids only painful activities	Works light duties, part time	Rests in bed only when pain is severe
1802_2003	2003	41	1	male	osteo	18	yes	no	26-50%	yes	no	yes	NA	NA	NA	NA	NA	NA	NA	NA	NA	No	NA	yes	NA	yes	NA	NA	NA	NA	NA	NA	yes	NA	NA	yes	NA	NA	NA	No	Limits activities to moderate exertion	Works light duties, part time	Avoids resting in bed entirely
1803_2003	2003	42	1	male	osteo	15	yes	no	51-75%	yes	yes	NA	NA	NA	NA	NA	NA	NA	NA	NA	NA	Yes	NA	NA	NA	NA	NA	NA	NA	NA	NA	NA	yes	NA	NA	yes	yes	NA	NA	No	Limits activities to light exertion	Works light duties, part time	Rests in bed only when pain is severe
1805_2003	2003	40	1	female	osteo	18	yes	no	51-75%	yes	yes	yes	NA	NA	NA	NA	NA	NA	NA	NA	NA	No	NA	NA	NA	yes	NA	NA	NA	NA	yes	NA	yes	NA	NA	yes	yes	NA	NA	Yes	Avoids only painful activities	Remains off work	Rests in bed only when pain is severe
1807_2003	2003	27	1	male	osteo	5	yes	no	26-50%	yes	yes	yes	NA	NA	NA	NA	NA	NA	NA	NA	NA	No	NA	NA	NA	yes	NA	NA	NA	NA	NA	NA	yes	NA	yes	yes	yes	NA	NA	No	Limits activities to light exertion	Works full duties, full time	Avoids resting in bed entirely
1809_2003	2003	44	1	female	osteo	22	yes	no	26-50%	yes	no	yes	NA	NA	NA	NA	NA	NA	NA	NA	NA	No	NA	NA	NA	NA	NA	NA	NA	NA	NA	NA	yes	NA	yes	NA	yes	NA	NA	Yes	Limits activities to moderate exertion	Remains off work	Rests in bed only when pain is severe
1812_2003	2003	51	1	male	physio	27	yes	no	51-75%	no	no	yes	NA	NA	NA	NA	NA	NA	NA	NA	NA	No	NA	NA	NA	yes	yes	NA	NA	yes	NA	NA	NA	NA	yes	yes	yes	NA	NA	No	Avoids only painful activities	Works light duties, full time	Avoids resting in bed as much as possible
1813_2003	2003	52	1	male	osteo	4	yes	yes	26-50%	yes	no	yes	NA	NA	NA	NA	NA	NA	NA	NA	NA	No	NA	yes	NA	yes	yes	NA	NA	yes	NA	NA	yes	yes	yes	yes	yes	NA	NA	No	Avoids only painful activities	Works light duties, full time	Avoids resting in bed entirely
1815_2003	2003	32	1	male	osteo	3	yes	no	26-50%	yes	no	NA	NA	NA	NA	NA	NA	NA	NA	NA	NA	No	NA	yes	NA	yes	NA	NA	NA	yes	NA	NA	yes	NA	yes	yes	yes	NA	NA	No	Avoids only painful activities	Works light duties, part time	Avoids resting in bed entirely
1816_2003	2003	56	1	male	osteo	2	yes	no	51-75%	yes	no	NA	NA	NA	NA	NA	yes	yes	NA	NA	NA	No	NA	NA	NA	NA	NA	NA	NA	NA	NA	NA	yes	NA	NA	yes	NA	NA	NA	Yes	Limits activities to light exertion	Works light duties, part time	Avoids resting in bed as much as possible
1818_2003	2003	46	1	female	osteo	5	no	no	51-75%	yes	no	yes	NA	NA	NA	NA	NA	NA	NA	NA	NA	No	NA	NA	NA	yes	yes	NA	NA	NA	NA	NA	yes	NA	yes	yes	yes	NA	NA	No	Avoids only painful activities	Works light duties, full time	Avoids resting in bed entirely
1821_2003	2003	37	1	male	osteo	2	yes	no	26-50%	yes	no	NA	NA	NA	NA	NA	NA	NA	NA	NA	NA	Yes	NA	NA	NA	NA	NA	yes	NA	yes	NA	NA	yes	NA	NA	yes	yes	NA	NA	No	Avoids only painful activities	Works light duties, full time	Avoids resting in bed as much as possible
1822_2003	2003	42	1	female	osteo	4	yes	no	10-25%	yes	yes	yes	NA	NA	NA	NA	NA	NA	NA	NA	NA	No	NA	NA	NA	yes	NA	yes	NA	NA	NA	NA	yes	yes	yes	yes	yes	NA	yes	No	Avoids only painful activities	Works light duties, part time	Avoids resting in bed as much as possible
1823_2003	2003	44	1	male	osteo	19	yes	no	51-75%	yes	no	NA	NA	NA	NA	NA	yes	NA	NA	NA	NA	No	NA	NA	yes	yes	NA	NA	yes	NA	NA	NA	yes	NA	yes	NA	NA	NA	yes	No	Limits activities to light exertion	Works light duties, part time	Rests in bed only when pain is severe
1825_2003	2003	39	1	male	osteo	16	yes	no	26-50%	yes	no	yes	NA	NA	NA	NA	NA	NA	NA	NA	NA	No	yes	yes	NA	yes	NA	NA	NA	NA	NA	NA	yes	NA	NA	yes	NA	NA	NA	Yes	Avoids only painful activities	Works light duties, part time	Rests in bed only when pain is severe
1826_2003	2003	53	1	male	osteo	29	yes	no	51-75%	yes	yes	NA	NA	NA	NA	NA	yes	NA	NA	NA	NA	Yes	NA	yes	NA	yes	NA	NA	NA	NA	NA	NA	yes	yes	NA	NA	yes	NA	NA	No	Limits activities to light exertion	Works light duties, part time	Rests in bed only when pain is severe
1828_2003	2003	46	1	male	osteo	21	yes	no	NA	yes	yes	yes	NA	NA	NA	NA	NA	NA	NA	NA	NA	No	NA	NA	NA	yes	NA	NA	NA	NA	yes	NA	yes	yes	yes	yes	NA	NA	NA	Yes	Avoids only painful activities	Remains off work	Rests in bed only when pain is severe
1829_2003	2003	NA	1	female	osteo	6	yes	no	51-75%	yes	no	yes	NA	NA	NA	NA	NA	NA	NA	NA	NA	No	NA	NA	NA	yes	NA	yes	NA	NA	NA	NA	yes	NA	yes	NA	yes	NA	NA	No	Limits activities to moderate exertion	Works light duties, part time	Rests in bed only when pain is severe
1831_2003	2003	52	1	female	osteo	8	yes	no	51-75%	yes	yes	NA	NA	NA	NA	NA	NA	NA	NA	NA	NA	No	NA	NA	NA	NA	NA	NA	NA	NA	NA	NA	yes	NA	NA	yes	yes	NA	NA	No	Avoids only painful activities	Remains off work	Avoids resting in bed as much as possible
1832_2003	2003	59	1	male	osteo	38	yes	no	51-75%	yes	no	yes	NA	NA	NA	NA	NA	NA	NA	NA	NA	No	NA	NA	NA	yes	yes	NA	NA	NA	NA	NA	yes	NA	yes	yes	yes	NA	NA	No	Avoids only painful activities	Works light duties, part time	Avoids resting in bed as much as possible
1833_2003	2003	39	1	male	osteo	9	yes	no	26-50%	yes	no	yes	NA	NA	NA	NA	NA	NA	NA	NA	NA	No	NA	NA	NA	yes	NA	NA	NA	NA	NA	NA	yes	NA	yes	yes	NA	NA	NA	No	Avoids only painful activities	Works full duties, part time	Avoids resting in bed entirely
1835_2003	2003	35	1	female	osteo	8	yes	no	51-75%	yes	yes	yes	NA	NA	NA	NA	NA	NA	NA	NA	NA	No	NA	NA	NA	NA	NA	NA	NA	NA	NA	NA	yes	NA	yes	NA	yes	NA	yes	No	Avoids only painful activities	Works light duties, full time	Avoids resting in bed as much as possible
1837_2003	2003	50	1	male	osteo	13	yes	no	26-50%	yes	yes	yes	NA	NA	NA	NA	NA	NA	NA	NA	NA	No	NA	NA	NA	yes	NA	NA	NA	yes	NA	NA	yes	NA	yes	yes	yes	NA	NA	No	Avoids only painful activities	Works light duties, full time	Avoids resting in bed as much as possible
1838_2003	2003	46	1	male	osteo	15	yes	no	51-75%	yes	no	NA	NA	NA	NA	NA	NA	NA	NA	NA	NA	No	NA	NA	NA	yes	NA	NA	NA	NA	NA	NA	yes	yes	NA	yes	yes	NA	NA	No	Limits activities to light exertion	Remains off work	Rests in bed only when pain is severe
1839_2003	2003	27	1	female	osteo	5	yes	yes	51-75%	yes	yes	NA	NA	NA	NA	NA	NA	NA	NA	NA	NA	Yes	NA	yes	NA	yes	yes	NA	NA	yes	yes	NA	yes	NA	yes	yes	yes	NA	NA	No	Avoids only painful activities	Works light duties, part time	Rests in bed only when pain is severe
1842_2003	2003	51	1	male	osteo	7	yes	no	26-50%	yes	no	yes	NA	NA	NA	NA	NA	NA	NA	NA	NA	No	NA	NA	NA	NA	NA	NA	NA	NA	NA	NA	NA	NA	NA	NA	NA	NA	NA	Yes	Avoids only painful activities	Works light duties, part time	Avoids resting in bed entirely
1845_2003	2003	25	1	female	osteo	4	yes	no	51-75%	yes	no	yes	NA	NA	NA	NA	NA	NA	NA	NA	NA	No	NA	NA	NA	NA	NA	NA	NA	NA	NA	NA	yes	NA	yes	yes	yes	NA	NA	No	Limits activities to light exertion	Remains off work	Avoids resting in bed as much as possible
1847_2003	2003	38	1	female	osteo	16	yes	no	51-75%	yes	no	yes	NA	NA	NA	NA	NA	NA	NA	NA	NA	No	NA	NA	NA	yes	yes	NA	NA	NA	NA	NA	yes	yes	NA	yes	yes	NA	yes	Yes	Avoids only painful activities	Remains off work	Rests in bed only when pain is severe
1849_2003	2003	36	1	male	osteo	2	yes	yes	51-75%	yes	yes	NA	NA	NA	NA	NA	NA	NA	NA	NA	NA	No	NA	NA	NA	NA	NA	NA	NA	NA	NA	NA	NA	NA	NA	NA	NA	NA	NA	No	NA	NA	NA
1850_2003	2003	42	1	male	osteo	8	yes	no	51-75%	yes	yes	yes	NA	NA	NA	NA	NA	NA	NA	NA	NA	No	NA	NA	NA	yes	yes	NA	NA	yes	NA	NA	yes	yes	yes	yes	yes	NA	NA	No	Limits activities to light exertion	Works light duties, full time	Rests in bed only when pain is severe
1852_2003	2003	68	1	male	osteo	10	yes	no	26-50%	yes	no	yes	NA	NA	NA	NA	NA	NA	NA	NA	NA	No	NA	NA	NA	yes	NA	NA	NA	NA	NA	NA	yes	yes	yes	NA	yes	NA	NA	No	Limits activities to light exertion	Remains off work	Avoids resting in bed as much as possible
1855_2003	2003	34	1	female	osteo	7	yes	no	26-50%	yes	no	yes	NA	NA	NA	NA	NA	NA	NA	NA	NA	No	NA	yes	NA	yes	NA	NA	NA	yes	NA	NA	yes	yes	yes	yes	NA	NA	NA	Yes	Avoids only painful activities	Works light duties, full time	Avoids resting in bed as much as possible
1860_2003	2003	51	1	female	osteo	4	yes	no	26-50%	yes	no	NA	NA	NA	NA	NA	NA	NA	NA	NA	NA	Yes	NA	yes	NA	yes	NA	NA	NA	NA	yes	NA	yes	yes	yes	yes	yes	NA	NA	Yes	Avoids only painful activities	Remains off work	Rests in bed only when pain is severe
1861_2003	2003	33	1	male	osteo	2	yes	no	26-50%	yes	yes	yes	NA	NA	NA	NA	NA	NA	NA	NA	NA	No	NA	NA	NA	yes	NA	NA	NA	NA	NA	NA	yes	yes	yes	yes	NA	NA	yes	Yes	Limits activities to light exertion	Works light duties, full time	Avoids resting in bed as much as possible
1865_2003	2003	28	1	male	osteo	6	yes	no	26-50%	yes	yes	yes	NA	NA	NA	NA	NA	NA	NA	NA	NA	No	NA	NA	NA	yes	NA	NA	NA	yes	NA	NA	yes	NA	yes	yes	yes	NA	NA	No	Limits activities to light exertion	Works light duties, full time	Avoids resting in bed entirely
1866_2003	2003	42	1	male	osteo	17	yes	no	26-50%	yes	yes	yes	NA	NA	NA	NA	NA	NA	NA	NA	NA	Yes	NA	yes	NA	yes	yes	NA	NA	yes	NA	NA	yes	NA	NA	yes	yes	NA	NA	Yes	Limits activities to moderate exertion	Works light duties, part time	Avoids resting in bed as much as possible
1869_2003	2003	46	1	male	osteo	NA	yes	yes	51-75%	yes	yes	yes	NA	NA	NA	NA	NA	NA	NA	NA	NA	Yes	NA	NA	NA	yes	NA	NA	NA	yes	NA	NA	yes	NA	yes	yes	yes	NA	NA	No	Avoids only painful activities	Works light duties, part time	Rests in bed only when pain is severe
1871_2003	2003	40	1	male	osteo	1	yes	no	10-25%	yes	yes	NA	NA	NA	NA	NA	NA	NA	NA	NA	NA	No	NA	yes	NA	yes	NA	NA	NA	NA	NA	NA	yes	NA	yes	yes	NA	NA	NA	No	Limits activities to light exertion	Works light duties, full time	Avoids resting in bed as much as possible
1872_2003	2003	45	1	female	osteo	2	yes	yes	26-50%	yes	yes	NA	NA	NA	NA	NA	NA	NA	NA	NA	NA	Yes	NA	NA	NA	yes	yes	yes	NA	NA	NA	NA	yes	NA	yes	yes	NA	NA	yes	No	Avoids only painful activities	Works light duties, full time	Avoids resting in bed as much as possible
1875_2003	2003	34	1	female	osteo	7	yes	no	26-50%	yes	yes	NA	NA	NA	NA	NA	NA	NA	NA	NA	NA	Yes	NA	NA	NA	yes	NA	NA	NA	NA	NA	NA	yes	yes	yes	NA	yes	NA	NA	Yes	Limits activities to light exertion	Remains off work	Avoids resting in bed as much as possible
1876_2003	2003	38	1	female	osteo	3	yes	no	51-75%	yes	yes	yes	NA	NA	NA	NA	NA	NA	NA	NA	NA	No	NA	NA	NA	NA	NA	NA	NA	NA	NA	yes	yes	NA	NA	yes	yes	NA	yes	Yes	Limits activities to moderate exertion	Works light duties, full time	Rests in bed only when pain is severe
1877_2003	2003	46	1	female	osteo	9	yes	no	26-50%	yes	no	yes	NA	NA	NA	NA	NA	NA	NA	NA	NA	No	NA	NA	NA	NA	NA	NA	NA	yes	NA	NA	yes	NA	yes	NA	NA	yes	NA	Yes	Limits activities to light exertion	Works light duties, part time	Avoids resting in bed as much as possible
1879_2003	2003	45	1	female	osteo	5	yes	no	10-25%	yes	no	NA	NA	NA	NA	NA	NA	NA	NA	NA	NA	Yes	NA	yes	NA	yes	NA	NA	NA	yes	NA	NA	yes	NA	yes	yes	NA	NA	NA	Yes	Limits activities to light exertion	Remains off work	Avoids resting in bed as much as possible
1882_2003	2003	37	1	female	osteo	4	yes	yes	51-75%	yes	yes	NA	NA	NA	NA	NA	NA	NA	NA	NA	NA	No	NA	NA	NA	NA	NA	NA	NA	yes	NA	NA	yes	NA	NA	yes	yes	NA	NA	No	Avoids only painful activities	Works light duties, full time	Avoids resting in bed as much as possible
1884_2003	2003	49	1	female	osteo	8	yes	no	51-75%	yes	yes	yes	NA	NA	NA	NA	NA	NA	NA	NA	NA	No	NA	NA	NA	NA	yes	NA	NA	NA	NA	NA	yes	yes	NA	yes	NA	NA	NA	No	Limits activities to moderate exertion	Works light duties, full time	Avoids resting in bed as much as possible
1888_2003	2003	38	1	female	osteo	15	yes	no	51-75%	yes	yes	NA	NA	NA	NA	NA	NA	NA	NA	NA	NA	Yes	NA	NA	NA	yes	NA	NA	yes	NA	NA	NA	yes	yes	yes	yes	yes	NA	yes	Yes	Avoids only painful activities	Works light duties, part time	Rests in bed only when pain is severe
1894_2003	2003	56	1	female	osteo	21	yes	no	26-50%	yes	yes	NA	NA	NA	NA	NA	yes	NA	NA	NA	NA	No	yes	NA	NA	yes	NA	NA	NA	yes	NA	NA	yes	NA	yes	yes	yes	NA	NA	Yes	Limits activities to light exertion	Works light duties, part time	Rests in bed only when pain is severe
1895_2003	2003	48	1	male	osteo	26	yes	no	26-50%	yes	no	NA	NA	NA	NA	NA	NA	NA	NA	yes	NA	No	NA	NA	NA	yes	NA	NA	NA	NA	NA	NA	yes	NA	NA	yes	yes	NA	NA	Yes	Limits activities to light exertion	Works light duties, part time	Avoids resting in bed as much as possible
1896_2003	2003	39	1	female	osteo	11	yes	no	More than 75%	yes	no	yes	NA	NA	NA	NA	NA	NA	NA	NA	NA	No	yes	NA	NA	yes	NA	NA	NA	yes	NA	NA	yes	yes	yes	yes	yes	NA	NA	No	Avoids only painful activities	Works light duties, full time	Avoids resting in bed as much as possible
1899_2003	2003	43	1	male	osteo	20	yes	no	26-50%	yes	no	yes	NA	NA	NA	NA	NA	NA	NA	NA	NA	No	NA	NA	NA	yes	NA	NA	NA	NA	NA	NA	yes	NA	NA	NA	yes	NA	NA	No	Limits activities to light exertion	Works light duties, part time	Rests in bed only when pain is severe
1906_2003	2003	24	1	male	osteo	2	yes	no	26-50%	yes	yes	yes	NA	NA	NA	NA	NA	NA	NA	NA	NA	No	NA	NA	NA	NA	yes	NA	NA	NA	NA	NA	yes	NA	yes	yes	yes	NA	NA	Yes	Avoids only painful activities	Works light duties, full time	Avoids resting in bed as much as possible
1909_2003	2003	33	1	male	osteo	1	yes	no	26-50%	yes	yes	NA	NA	NA	NA	NA	NA	NA	NA	NA	NA	No	NA	yes	NA	yes	NA	NA	NA	NA	NA	NA	yes	NA	NA	yes	NA	NA	NA	Yes	Avoids only painful activities	Works light duties, part time	Avoids resting in bed as much as possible
1911_2003	2003	41	1	female	osteo	19	yes	no	26-50%	yes	yes	yes	NA	NA	NA	NA	NA	NA	NA	NA	NA	No	NA	NA	NA	yes	NA	NA	NA	NA	NA	NA	yes	yes	yes	yes	yes	NA	NA	Yes	Limits activities to light exertion	Works full duties, part time	Rests in bed only when pain is severe
1912_2003	2003	37	1	female	osteo	9	yes	no	51-75%	yes	yes	yes	NA	NA	NA	NA	NA	NA	NA	NA	NA	No	NA	NA	NA	NA	NA	NA	NA	NA	NA	NA	yes	NA	NA	yes	NA	NA	NA	Yes	Limits all physical activities	Remains off work	Rests in bed only when pain is severe
1916_2003	2003	49	1	female	osteo	4	yes	no	51-75%	yes	no	yes	NA	NA	NA	NA	NA	NA	NA	NA	NA	No	NA	yes	NA	yes	NA	NA	NA	yes	NA	yes	yes	yes	yes	yes	yes	NA	NA	Yes	Limits activities to moderate exertion	Works light duties, part time	Avoids resting in bed as much as possible
1917_2003	2003	43	1	male	osteo	20	yes	no	26-50%	yes	yes	yes	NA	NA	NA	NA	NA	NA	NA	NA	NA	No	NA	NA	NA	yes	NA	NA	NA	yes	NA	NA	yes	NA	yes	yes	yes	NA	NA	No	Limits activities to moderate exertion	Works light duties, full time	Avoids resting in bed as much as possible
1919_2003	2003	46	1	male	osteo	14	yes	no	26-50%	no	NA	NA	NA	NA	NA	NA	yes	yes	NA	NA	NA	No	NA	NA	NA	yes	NA	NA	NA	NA	NA	NA	yes	NA	NA	yes	yes	NA	NA	No	Limits activities to light exertion	Works light duties, full time	Avoids resting in bed as much as possible
1921_2003	2003	24	1	female	osteo	3	yes	no	26-50%	no	NA	yes	NA	NA	NA	NA	NA	NA	NA	NA	NA	No	NA	NA	NA	yes	NA	NA	NA	NA	NA	NA	yes	yes	NA	yes	yes	NA	NA	Yes	Limits activities to light exertion	Works light duties, part time	Rests in bed only when pain is severe
1923_2003	2003	43	1	male	osteo	4	yes	no	26-50%	yes	yes	yes	NA	NA	NA	NA	NA	NA	NA	NA	NA	No	NA	NA	NA	yes	NA	NA	NA	NA	NA	NA	yes	NA	NA	NA	NA	NA	NA	Yes	Avoids only painful activities	Works light duties, part time	Avoids resting in bed as much as possible
1924_2003	2003	37	1	male	osteo	14	yes	no	51-75%	no	NA	yes	NA	NA	NA	NA	NA	NA	NA	NA	NA	No	NA	NA	NA	yes	yes	NA	NA	yes	NA	NA	yes	NA	yes	yes	yes	NA	NA	No	Avoids only painful activities	Works full duties, full time	Avoids resting in bed entirely
1925_2003	2003	43	1	female	osteo	12	yes	no	51-75%	yes	yes	NA	NA	NA	NA	NA	NA	NA	NA	NA	NA	No	NA	NA	NA	yes	NA	yes	NA	yes	NA	NA	yes	NA	yes	NA	yes	NA	NA	Yes	Limits all physical activities	Remains off work	Avoids resting in bed entirely
1929_2003	2003	42	1	female	osteo	20	yes	no	51-75%	no	NA	yes	NA	NA	NA	NA	NA	NA	NA	NA	NA	No	NA	NA	NA	yes	NA	NA	NA	NA	NA	NA	yes	yes	NA	NA	NA	NA	yes	No	Limits activities to light exertion	Works light duties, part time	Rests in bed only when pain is severe
1931_2003	2003	45	1	male	osteo	10	yes	yes	51-75%	yes	yes	yes	NA	NA	NA	NA	NA	NA	NA	NA	NA	No	yes	NA	NA	yes	NA	yes	NA	NA	NA	NA	NA	NA	yes	NA	NA	NA	NA	No	Limits activities to light exertion	Works light duties, full time	Avoids resting in bed entirely
1932_2003	2003	56	1	male	osteo	2	yes	no	51-75%	yes	no	yes	NA	NA	NA	NA	NA	NA	NA	NA	NA	No	NA	NA	NA	NA	NA	NA	NA	yes	yes	NA	yes	yes	NA	NA	NA	NA	NA	Yes	Avoids only painful activities	Works light duties, full time	Rests in bed only when pain is severe
1933_2003	2003	23	1	female	osteo	1	yes	yes	51-75%	yes	yes	yes	NA	NA	NA	NA	NA	NA	NA	NA	NA	No	NA	yes	NA	yes	yes	NA	NA	yes	NA	NA	NA	yes	yes	yes	yes	NA	NA	No	Avoids only painful activities	Works light duties, full time	Avoids resting in bed entirely
1934_2003	2003	35	1	female	osteo	6	yes	no	10-25%	no	NA	NA	yes	NA	NA	NA	yes	yes	NA	NA	NA	No	yes	NA	NA	yes	yes	NA	NA	NA	NA	NA	NA	yes	NA	yes	yes	NA	NA	No	Limits activities to light exertion	Remains off work	Avoids resting in bed as much as possible
1935_2003	2003	56	1	male	osteo	13	yes	yes	51-75%	yes	no	yes	NA	NA	NA	NA	NA	NA	NA	NA	NA	No	NA	NA	NA	NA	NA	yes	NA	NA	NA	NA	yes	NA	yes	NA	NA	NA	NA	No	Limits activities to light exertion	Works light duties, part time	Avoids resting in bed as much as possible
1936_2003	2003	39	1	female	osteo	3	yes	no	51-75%	yes	yes	yes	NA	NA	NA	NA	NA	NA	NA	NA	NA	No	NA	NA	NA	yes	NA	NA	NA	yes	NA	NA	yes	NA	yes	yes	yes	NA	NA	No	Limits activities to light exertion	Remains off work	Avoids resting in bed as much as possible
1939_2003	2003	38	1	female	physio	12	yes	yes	51-75%	yes	yes	NA	NA	NA	NA	NA	NA	NA	NA	NA	NA	No	NA	yes	NA	yes	yes	NA	NA	NA	NA	NA	yes	NA	NA	yes	yes	NA	NA	Yes	Limits activities to moderate exertion	Works light duties, full time	Rests in bed only when pain is severe
1941_2003	2003	36	1	female	osteo	4	yes	no	More than 75%	yes	no	yes	NA	NA	NA	NA	NA	NA	NA	NA	NA	No	NA	NA	NA	yes	NA	NA	NA	yes	NA	NA	yes	yes	NA	yes	yes	NA	NA	No	Limits activities to moderate exertion	Works light duties, part time	Avoids resting in bed as much as possible
1942_2003	2003	50	1	male	osteo	25	yes	no	26-50%	yes	no	yes	NA	NA	NA	NA	NA	NA	NA	NA	NA	No	NA	NA	NA	NA	NA	NA	NA	NA	NA	NA	yes	NA	yes	NA	yes	NA	NA	No	Avoids only painful activities	Remains off work	Avoids resting in bed as much as possible
1944_2003	2003	30	1	female	osteo	7	yes	no	51-75%	no	NA	yes	NA	NA	NA	NA	NA	NA	NA	NA	NA	No	NA	NA	NA	yes	NA	NA	NA	yes	yes	NA	yes	NA	yes	yes	yes	NA	NA	Yes	Avoids only painful activities	Works full duties, part time	Avoids resting in bed as much as possible
1945_2003	2003	36	1	female	osteo	7	yes	no	10-25%	no	no	yes	NA	NA	NA	NA	NA	NA	NA	NA	NA	No	NA	NA	NA	NA	NA	NA	NA	NA	NA	NA	NA	NA	NA	NA	NA	NA	NA	Yes	Avoids only painful activities	Works light duties, part time	Rests in bed only when pain is severe
1946_2003	2003	25	1	female	osteo	4	yes	yes	51-75%	no	NA	yes	NA	NA	NA	NA	NA	NA	NA	NA	NA	No	NA	NA	NA	yes	yes	NA	NA	NA	NA	NA	yes	NA	yes	yes	NA	NA	NA	Yes	Limits activities to light exertion	Works light duties, part time	Rests in bed only when pain is severe
1947_2003	2003	47	1	male	osteo	2	yes	yes	10-25%	yes	yes	yes	NA	NA	NA	NA	NA	NA	NA	NA	NA	No	NA	NA	NA	yes	yes	NA	NA	NA	NA	NA	yes	yes	yes	yes	NA	NA	NA	No	Avoids only painful activities	Works full duties, full time	Avoids resting in bed as much as possible
1951_2003	2003	43	1	male	osteo	4	yes	no	26-50%	yes	yes	NA	NA	NA	NA	NA	NA	NA	NA	NA	NA	No	NA	yes	NA	yes	yes	NA	NA	NA	NA	NA	yes	yes	yes	NA	NA	NA	NA	Yes	Limits activities to moderate exertion	Works full duties, full time	Avoids resting in bed entirely
1954_2003	2003	35	1	male	osteo	1	yes	yes	26-50%	yes	yes	yes	NA	NA	NA	NA	NA	NA	NA	NA	NA	No	NA	NA	NA	yes	NA	NA	NA	NA	NA	NA	yes	NA	yes	yes	yes	NA	NA	No	Avoids only painful activities	Works light duties, part time	Avoids resting in bed as much as possible
1960_2003	2003	42	1	female	osteo	18	yes	no	51-75%	yes	yes	yes	NA	NA	NA	NA	NA	NA	NA	NA	NA	No	NA	NA	NA	NA	NA	NA	NA	NA	NA	NA	NA	NA	NA	NA	NA	NA	NA	Yes	Limits activities to moderate exertion	Works light duties, part time	Rests in bed only when pain is severe
1961_2003	2003	48	1	female	osteo	4	yes	no	51-75%	yes	yes	yes	NA	NA	NA	NA	NA	NA	NA	NA	NA	No	NA	NA	NA	yes	NA	NA	NA	NA	NA	yes	NA	NA	yes	yes	yes	NA	NA	Yes	Avoids only painful activities	Works light duties, part time	Avoids resting in bed entirely
1967_2003	2003	64	1	male	osteo	39	yes	yes	10-25%	yes	no	yes	NA	NA	NA	NA	NA	NA	NA	NA	NA	Yes	NA	yes	NA	yes	NA	NA	NA	NA	NA	NA	yes	yes	yes	yes	yes	NA	NA	Yes	Avoids only painful activities	Works light duties, part time	Rests in bed only when pain is severe
1972_2003	2003	67	1	male	osteo	42	yes	no	51-75%	yes	no	NA	NA	NA	NA	NA	yes	yes	NA	yes	NA	No	NA	NA	NA	yes	NA	yes	yes	NA	NA	NA	yes	NA	yes	yes	yes	NA	yes	No	Limits activities to moderate exertion	Works light duties, part time	Rests in bed only when pain is severe
1974_2003	2003	70	1	male	osteo	35	yes	no	51-75%	yes	no	yes	NA	NA	NA	NA	NA	NA	NA	NA	NA	Yes	NA	NA	NA	yes	NA	NA	NA	NA	NA	NA	yes	NA	NA	NA	NA	NA	NA	Yes	Limits activities to light exertion	Remains off work	Rests in bed only when pain is severe
1978_2003	2003	42	1	male	osteo	21	yes	no	26-50%	yes	no	yes	NA	NA	NA	NA	NA	NA	NA	NA	NA	No	NA	yes	NA	yes	yes	NA	NA	yes	NA	NA	yes	yes	yes	yes	yes	NA	NA	Yes	Avoids only painful activities	Works light duties, full time	Avoids resting in bed entirely
1981_2003	2003	37	1	female	physio	12	no	yes	26-50%	yes	no	NA	NA	NA	NA	NA	NA	NA	NA	NA	NA	No	NA	NA	NA	yes	yes	NA	NA	yes	NA	NA	NA	yes	NA	NA	NA	NA	NA	Yes	Avoids only painful activities	Works light duties, full time	Avoids resting in bed as much as possible
1985_2003	2003	34	1	female	physio	12	no	yes	51-75%	no	NA	yes	NA	NA	NA	NA	NA	NA	NA	NA	NA	No	NA	NA	NA	yes	NA	NA	NA	NA	NA	NA	NA	yes	NA	NA	NA	NA	NA	No	Avoids only painful activities	Works light duties, part time	Avoids resting in bed as much as possible
1989_2003	2003	52	1	female	physio	NA	yes	no	26-50%	yes	yes	NA	NA	NA	NA	NA	yes	yes	NA	NA	NA	No	NA	NA	NA	yes	yes	NA	NA	NA	NA	NA	yes	NA	NA	yes	NA	NA	yes	Yes	Avoids only painful activities	Works light duties, part time	Rests in bed only when pain is severe
1992_2003	2003	54	1	female	physio	33	no	yes	51-75%	yes	no	yes	NA	NA	NA	NA	NA	NA	NA	NA	NA	No	NA	yes	NA	yes	NA	NA	NA	yes	NA	NA	yes	yes	NA	NA	NA	yes	NA	No	Does not limit any activities	Works light duties, full time	Avoids resting in bed as much as possible
1994_2003	2003	37	1	female	physio	17	yes	yes	51-75%	yes	no	yes	NA	NA	NA	NA	NA	NA	NA	NA	NA	No	NA	NA	NA	yes	yes	NA	NA	NA	NA	NA	NA	yes	NA	NA	NA	NA	NA	No	Avoids only painful activities	Works light duties, full time	Avoids resting in bed as much as possible
1997_2003	2003	58	1	female	physio	37	no	yes	10-25%	yes	yes	yes	NA	NA	NA	NA	NA	NA	NA	NA	NA	No	NA	NA	NA	yes	NA	NA	NA	yes	NA	yes	NA	yes	NA	yes	NA	NA	NA	No	Avoids only painful activities	Works light duties, full time	Avoids resting in bed as much as possible
1999_2003	2003	28	1	male	physio	6	no	yes	26-50%	no	NA	yes	NA	NA	NA	NA	NA	NA	NA	NA	NA	No	NA	yes	NA	yes	yes	yes	NA	yes	NA	NA	NA	yes	yes	NA	NA	NA	yes	No	Avoids only painful activities	Works light duties, full time	Avoids resting in bed as much as possible
2001_2003	2003	33	1	male	physio	12	yes	yes	less than 10%	yes	no	NA	NA	NA	NA	NA	NA	NA	NA	NA	yes	No	NA	yes	NA	yes	NA	NA	NA	yes	NA	NA	NA	yes	NA	NA	NA	NA	NA	No	Avoids only painful activities	Works light duties, full time	Avoids resting in bed as much as possible
2003_2003	2003	30	1	female	physio	9	yes	no	26-50%	no	Not applicable	yes	NA	NA	NA	NA	NA	NA	NA	NA	NA	No	NA	NA	NA	yes	yes	NA	NA	yes	NA	NA	NA	yes	NA	NA	NA	NA	NA	No	Avoids only painful activities	Works light duties, part time	Avoids resting in bed as much as possible
2004_2003	2003	32	1	female	physio	11	yes	no	26-50%	no	Not applicable	yes	NA	NA	NA	NA	NA	NA	NA	NA	NA	No	NA	yes	NA	NA	yes	NA	NA	yes	NA	NA	NA	yes	NA	NA	NA	NA	NA	Yes	Does not limit any activities	Works full duties, full time	Avoids resting in bed entirely
2005_2003	2003	37	1	female	physio	15	yes	yes	26-50%	no	Not applicable	yes	NA	NA	NA	NA	NA	NA	NA	NA	NA	No	NA	yes	NA	yes	yes	NA	NA	yes	NA	NA	yes	yes	NA	NA	NA	NA	NA	Yes	Avoids only painful activities	Works light duties, part time	Avoids resting in bed as much as possible
2006_2003	2003	52	1	female	physio	32	yes	no	10-25%	yes	no	yes	NA	NA	NA	NA	NA	NA	NA	NA	NA	No	yes	NA	NA	yes	NA	yes	NA	yes	NA	NA	NA	yes	NA	yes	NA	NA	NA	No	Avoids only painful activities	Works light duties, part time	Avoids resting in bed as much as possible
2007_2003	2003	32	1	female	physio	10	no	yes	less than 10%	yes	yes	yes	NA	NA	NA	NA	NA	NA	NA	NA	NA	No	NA	NA	NA	yes	yes	NA	yes	NA	NA	NA	yes	yes	NA	yes	NA	NA	NA	No	Avoids only painful activities	Works light duties, full time	Avoids resting in bed entirely
2008_2003	2003	35	1	female	physio	13	no	yes	51-75%	yes	yes	yes	NA	NA	NA	NA	NA	NA	NA	NA	NA	No	NA	NA	NA	yes	yes	NA	NA	yes	yes	NA	yes	yes	NA	yes	NA	NA	NA	No	Limits activities to moderate exertion	Works light duties, full time	Avoids resting in bed entirely
2010_2003	2003	37	1	female	physio	15	yes	yes	26-50%	yes	no	yes	NA	NA	NA	NA	NA	NA	NA	NA	NA	No	NA	NA	NA	yes	NA	NA	NA	yes	NA	NA	NA	yes	NA	yes	NA	NA	yes	No	Avoids only painful activities	Works light duties, full time	Avoids resting in bed as much as possible
2011_2003	2003	47	1	female	physio	26	no	yes	26-50%	no	Not applicable	yes	NA	NA	NA	NA	NA	NA	NA	NA	NA	No	NA	NA	NA	yes	NA	NA	NA	yes	NA	NA	NA	yes	NA	NA	NA	NA	NA	No	Limits activities to moderate exertion	Works light duties, full time	Avoids resting in bed entirely
2012_2003	2003	34	1	female	physio	8	no	yes	26-50%	yes	no	yes	NA	NA	NA	NA	NA	NA	NA	NA	NA	No	NA	NA	NA	yes	NA	NA	NA	yes	NA	NA	NA	yes	NA	NA	NA	NA	NA	No	Avoids only painful activities	Works full duties, part time	Avoids resting in bed entirely
2016_2003	2003	41	1	female	physio	18	yes	yes	26-50%	no	Not applicable	yes	NA	NA	NA	NA	NA	NA	NA	NA	NA	No	NA	yes	NA	yes	NA	NA	NA	yes	NA	NA	NA	NA	NA	yes	NA	NA	NA	No	Avoids only painful activities	Works light duties, full time	Avoids resting in bed entirely
2017_2003	2003	28	1	female	physio	5	yes	yes	51-75%	yes	yes	yes	NA	NA	NA	NA	NA	NA	NA	NA	NA	No	yes	yes	NA	NA	yes	NA	NA	NA	NA	yes	yes	NA	NA	yes	yes	NA	NA	No	Avoids only painful activities	Works light duties, full time	Avoids resting in bed entirely
2021_2003	2003	30	1	male	physio	6	no	yes	26-50%	no	no	yes	NA	NA	NA	NA	NA	NA	NA	NA	NA	No	NA	yes	NA	yes	NA	NA	NA	NA	NA	NA	yes	yes	NA	yes	yes	NA	NA	No	Avoids only painful activities	Works full duties, part time	Avoids resting in bed entirely
2023_2003	2003	34	1	female	physio	13	yes	no	51-75%	yes	no	yes	NA	NA	NA	NA	NA	NA	NA	NA	NA	No	NA	NA	NA	yes	NA	NA	NA	NA	NA	NA	NA	yes	NA	yes	NA	NA	NA	No	Avoids only painful activities	Works light duties, full time	Avoids resting in bed entirely
2026_2003	2003	46	1	female	physio	23	yes	yes	26-50%	yes	yes	yes	NA	NA	NA	NA	NA	NA	NA	NA	NA	No	NA	NA	NA	yes	yes	NA	NA	NA	NA	NA	yes	yes	NA	yes	NA	NA	yes	No	Avoids only painful activities	Works light duties, full time	Avoids resting in bed as much as possible
2029_2003	2003	48	1	female	physio	20	yes	yes	10-25%	yes	no	yes	NA	NA	NA	NA	NA	NA	NA	NA	NA	No	NA	NA	NA	yes	yes	NA	NA	NA	NA	NA	NA	yes	NA	NA	NA	NA	NA	No	Limits activities to light exertion	Works light duties, full time	Avoids resting in bed as much as possible
2033_2003	2003	34	1	female	physio	13	yes	yes	26-50%	yes	yes	yes	NA	NA	NA	NA	NA	NA	NA	NA	NA	No	NA	yes	NA	yes	yes	yes	NA	NA	NA	NA	yes	yes	NA	yes	NA	NA	NA	No	Avoids only painful activities	Works full duties, part time	Avoids resting in bed entirely
2035_2003	2003	42	1	female	physio	5	yes	no	10-25%	yes	yes	yes	NA	NA	NA	NA	NA	NA	NA	NA	NA	No	NA	NA	NA	yes	NA	NA	NA	yes	NA	NA	yes	NA	NA	yes	yes	NA	NA	No	Avoids only painful activities	Works light duties, full time	Avoids resting in bed as much as possible
2037_2003	2003	41	1	female	physio	19	yes	no	10-25%	no	Not applicable	yes	NA	NA	NA	NA	NA	NA	NA	NA	NA	No	NA	yes	NA	yes	yes	NA	NA	yes	NA	NA	NA	yes	NA	NA	NA	NA	NA	No	Avoids only painful activities	Works light duties, part time	Avoids resting in bed entirely
2043_2003	2003	41	1	female	physio	19	yes	yes	26-50%	yes	no	yes	NA	NA	NA	NA	NA	NA	NA	NA	NA	No	NA	NA	NA	yes	yes	NA	NA	yes	NA	NA	yes	NA	NA	yes	NA	NA	yes	Yes	Avoids only painful activities	Works light duties, full time	Avoids resting in bed entirely
2044_2003	2003	52	1	female	physio	30	yes	no	26-50%	yes	no	yes	NA	NA	NA	NA	NA	NA	NA	NA	NA	No	NA	NA	NA	yes	yes	yes	NA	NA	NA	NA	NA	yes	NA	NA	NA	NA	NA	No	Avoids only painful activities	Works light duties, part time	Avoids resting in bed as much as possible
2045_2003	2003	43	1	male	physio	8	no	no	10-25%	yes	no	yes	NA	NA	NA	NA	NA	NA	NA	NA	NA	No	NA	yes	NA	yes	NA	NA	NA	NA	NA	NA	NA	yes	NA	yes	NA	NA	NA	Yes	Avoids only painful activities	Works light duties, full time	Avoids resting in bed entirely
2047_2003	2003	31	1	male	physio	10	yes	no	10-25%	yes	yes	yes	NA	NA	NA	NA	NA	NA	NA	NA	NA	No	NA	NA	NA	NA	yes	NA	NA	NA	NA	yes	NA	NA	NA	yes	NA	NA	NA	Yes	Avoids only painful activities	Remains off work	Avoids resting in bed as much as possible
2048_2003	2003	26	1	female	physio	5	yes	no	51-75%	no	Not applicable	yes	NA	NA	NA	NA	NA	NA	NA	NA	NA	No	NA	NA	NA	yes	NA	NA	NA	NA	NA	NA	yes	NA	NA	NA	yes	NA	NA	Yes	Limits activities to moderate exertion	Works light duties, full time	Avoids resting in bed entirely
2049_2003	2003	30	1	female	physio	8	yes	no	51-75%	yes	no	yes	NA	NA	NA	NA	NA	NA	NA	NA	NA	No	NA	yes	NA	yes	NA	yes	NA	yes	NA	NA	yes	NA	NA	yes	NA	NA	NA	Yes	Limits activities to moderate exertion	Works light duties, full time	Avoids resting in bed entirely
2050_2003	2003	39	1	male	physio	18	no	yes	26-50%	yes	no	yes	NA	NA	NA	NA	NA	NA	NA	NA	NA	Yes	NA	NA	NA	yes	yes	NA	NA	yes	NA	NA	yes	yes	NA	yes	NA	NA	NA	No	Avoids only painful activities	Works light duties, full time	Avoids resting in bed entirely
2051_2003	2003	49	1	female	physio	28	no	yes	51-75%	yes	no	yes	NA	NA	NA	NA	NA	NA	NA	NA	NA	No	NA	yes	NA	yes	yes	NA	NA	yes	NA	NA	NA	yes	NA	NA	NA	NA	NA	No	Does not limit any activities	Works light duties, full time	Avoids resting in bed entirely
2052_2003	2003	58	1	male	physio	31	no	yes	less than 10%	yes	no	yes	NA	NA	NA	NA	NA	NA	NA	NA	NA	No	NA	NA	NA	NA	NA	NA	NA	NA	NA	NA	NA	yes	NA	NA	NA	NA	NA	No	Does not limit any activities	Works full duties, full time	Avoids resting in bed entirely
2053_2003	2003	36	1	female	physio	14	yes	no	26-50%	no	Not applicable	yes	NA	NA	NA	NA	NA	NA	NA	NA	NA	No	NA	NA	NA	yes	NA	NA	NA	yes	NA	NA	yes	NA	yes	yes	NA	NA	NA	No	Avoids only painful activities	Works light duties, full time	Avoids resting in bed entirely
2056_2003	2003	52	1	female	physio	30	yes	no	51-75%	yes	yes	yes	NA	NA	NA	NA	NA	NA	NA	NA	NA	No	NA	NA	NA	yes	yes	yes	NA	yes	NA	NA	NA	yes	yes	yes	NA	NA	yes	No	Limits activities to light exertion	Works light duties, part time	Avoids resting in bed entirely
2059_2003	2003	37	1	female	physio	15	yes	yes	51-75%	no	Not applicable	yes	NA	NA	NA	NA	NA	NA	NA	NA	NA	No	NA	NA	NA	yes	NA	yes	NA	NA	NA	NA	NA	NA	NA	yes	NA	NA	NA	No	Limits activities to light exertion	Works light duties, part time	Avoids resting in bed entirely
2060_2003	2003	49	1	male	physio	12	no	yes	10-25%	yes	no	yes	NA	NA	NA	NA	NA	NA	NA	NA	NA	No	yes	yes	NA	NA	NA	NA	NA	NA	NA	NA	NA	NA	NA	yes	NA	NA	NA	No	Limits activities to moderate exertion	Works light duties, part time	Avoids resting in bed as much as possible
2061_2003	2003	35	1	female	physio	12	yes	no	51-75%	no	Not applicable	yes	NA	NA	NA	NA	NA	NA	NA	NA	NA	No	NA	NA	NA	yes	NA	NA	NA	NA	NA	NA	NA	yes	NA	NA	yes	NA	NA	No	Avoids only painful activities	NA	Avoids resting in bed entirely
2062_2003	2003	44	1	female	physio	23	yes	no	51-75%	yes	no	yes	NA	NA	NA	NA	NA	NA	NA	NA	NA	No	NA	NA	NA	yes	NA	NA	NA	NA	NA	NA	yes	yes	yes	yes	NA	NA	NA	No	Limits activities to moderate exertion	Works light duties, full time	Avoids resting in bed as much as possible
2063_2003	2003	52	1	male	physio	30	yes	yes	More than 75%	yes	yes	yes	NA	NA	NA	NA	NA	NA	NA	NA	NA	Yes	NA	NA	NA	yes	yes	NA	NA	NA	NA	NA	yes	yes	NA	NA	NA	NA	yes	Yes	Avoids only painful activities	Works light duties, full time	Avoids resting in bed as much as possible
2066_2003	2003	47	1	female	physio	25	yes	no	26-50%	yes	no	yes	NA	NA	NA	NA	NA	NA	NA	NA	NA	No	NA	NA	NA	yes	yes	NA	NA	NA	NA	NA	NA	NA	NA	yes	NA	NA	yes	No	Limits activities to light exertion	Remains off work	Rests in bed until pain improves substantially
2067_2003	2003	49	1	female	physio	27	yes	yes	51-75%	yes	no	yes	NA	NA	NA	NA	NA	NA	NA	NA	NA	No	NA	yes	NA	yes	NA	yes	NA	NA	NA	NA	NA	yes	NA	yes	NA	NA	NA	No	Limits activities to light exertion	Works light duties, part time	Avoids resting in bed entirely
2068_2003	2003	34	1	female	physio	13	yes	yes	More than 75%	yes	no	yes	NA	NA	NA	NA	NA	NA	NA	NA	NA	No	NA	yes	NA	yes	yes	NA	NA	NA	NA	NA	yes	yes	NA	yes	yes	NA	NA	Yes	Avoids only painful activities	Works light duties, part time	Avoids resting in bed as much as possible
2070_2003	2003	50	1	female	physio	29	yes	yes	51-75%	yes	no	yes	NA	NA	NA	NA	NA	NA	NA	NA	NA	No	NA	yes	NA	NA	yes	NA	NA	NA	NA	NA	yes	yes	NA	yes	NA	NA	NA	No	Avoids only painful activities	Works light duties, full time	Avoids resting in bed as much as possible
2072_2003	2003	37	1	male	physio	6	yes	yes	26-50%	no	Not applicable	yes	NA	NA	NA	NA	NA	NA	NA	NA	NA	No	NA	NA	NA	yes	NA	NA	NA	NA	NA	NA	NA	yes	NA	NA	NA	NA	NA	No	Avoids only painful activities	Works light duties, full time	Rests in bed only when pain is severe
2073_2003	2003	36	1	female	physio	14	no	yes	51-75%	yes	yes	yes	NA	NA	NA	NA	NA	NA	NA	NA	NA	No	NA	NA	NA	yes	NA	NA	NA	yes	NA	NA	NA	yes	NA	yes	NA	NA	NA	No	Avoids only painful activities	Works light duties, part time	Avoids resting in bed as much as possible
2074_2003	2003	43	1	male	physio	14	no	yes	less than 10%	yes	no	yes	NA	NA	NA	NA	NA	NA	NA	NA	NA	No	NA	yes	NA	yes	yes	NA	NA	yes	NA	NA	NA	NA	NA	NA	NA	NA	NA	No	Limits activities to moderate exertion	Works light duties, part time	Avoids resting in bed as much as possible
2075_2003	2003	36	1	female	physio	15	yes	no	10-25%	no	Not applicable	yes	NA	NA	NA	NA	NA	NA	NA	NA	NA	No	NA	yes	NA	yes	NA	NA	NA	yes	NA	NA	NA	yes	NA	NA	NA	NA	NA	No	NA	Works full duties, part time	Avoids resting in bed as much as possible
2076_2003	2003	44	1	female	physio	22	yes	yes	51-75%	yes	no	yes	NA	NA	NA	NA	NA	NA	NA	NA	NA	No	NA	yes	NA	yes	NA	NA	NA	yes	NA	NA	NA	yes	NA	yes	NA	NA	NA	No	Does not limit any activities	Works light duties, full time	Avoids resting in bed entirely
2079_2003	2003	49	1	female	physio	28	yes	yes	More than 75%	yes	no	yes	NA	NA	NA	NA	NA	NA	NA	NA	NA	No	NA	yes	NA	yes	NA	NA	NA	yes	NA	NA	NA	yes	NA	NA	NA	NA	NA	Yes	Avoids only painful activities	Works light duties, part time	Rests in bed only when pain is severe
2080_2003	2003	51	1	female	physio	30	no	yes	26-50%	yes	no	yes	NA	NA	NA	NA	NA	NA	NA	NA	NA	No	NA	NA	NA	yes	NA	NA	NA	NA	NA	NA	yes	yes	NA	NA	NA	NA	NA	No	Avoids only painful activities	Works light duties, full time	Avoids resting in bed as much as possible
2081_2003	2003	36	1	female	physio	15	yes	yes	26-50%	no	Not applicable	yes	NA	NA	NA	NA	NA	NA	NA	NA	NA	No	NA	NA	NA	yes	yes	NA	NA	yes	NA	NA	NA	yes	NA	yes	yes	NA	yes	Yes	Avoids only painful activities	Works full duties, full time	Avoids resting in bed entirely
2082_2003	2003	35	1	male	physio	10	yes	no	26-50%	yes	no	yes	NA	NA	NA	NA	NA	NA	NA	NA	NA	No	NA	NA	NA	NA	NA	yes	NA	yes	NA	NA	yes	yes	NA	yes	NA	NA	NA	No	Limits activities to moderate exertion	Works full duties, part time	Avoids resting in bed entirely
2084_2003	2003	37	1	female	physio	9	no	yes	51-75%	no	Not applicable	yes	NA	NA	NA	NA	NA	NA	NA	NA	NA	No	NA	yes	NA	yes	yes	NA	NA	yes	NA	NA	NA	yes	NA	NA	yes	NA	NA	No	Does not limit any activities	Works full duties, part time	Avoids resting in bed entirely
2091_2003	2003	45	1	female	physio	24	yes	no	26-50%	yes	no	yes	NA	NA	NA	NA	NA	NA	NA	NA	NA	No	NA	NA	NA	yes	NA	NA	NA	NA	NA	NA	NA	yes	NA	yes	NA	NA	yes	No	Limits activities to moderate exertion	Works light duties, full time	Rests in bed only when pain is severe
2092_2003	2003	28	1	male	physio	6	no	yes	51-75%	yes	no	yes	NA	NA	NA	NA	NA	NA	NA	NA	NA	No	NA	yes	NA	yes	yes	NA	NA	yes	NA	NA	NA	NA	NA	NA	NA	NA	NA	No	Limits activities to moderate exertion	Works light duties, part time	Avoids resting in bed entirely
2093_2003	2003	42	1	male	physio	16	no	yes	10-25%	yes	yes	yes	NA	NA	NA	NA	NA	NA	NA	NA	NA	No	NA	NA	NA	NA	NA	NA	NA	yes	NA	NA	NA	yes	NA	yes	NA	NA	NA	No	Avoids only painful activities	Remains off work	Avoids resting in bed entirely
2096_2003	2003	64	1	female	physio	43	yes	no	10-25%	no	Not applicable	yes	NA	NA	NA	NA	NA	NA	NA	NA	NA	Yes	NA	NA	NA	yes	NA	NA	NA	yes	NA	NA	yes	yes	NA	yes	yes	NA	yes	Yes	Avoids only painful activities	Works light duties, full time	Avoids resting in bed as much as possible
2098_2003	2003	34	1	female	physio	13	no	yes	51-75%	yes	no	yes	NA	NA	NA	NA	NA	NA	NA	NA	NA	No	NA	yes	NA	yes	NA	NA	NA	yes	NA	NA	NA	NA	NA	NA	NA	NA	NA	Yes	Does not limit any activities	Works light duties, full time	Avoids resting in bed as much as possible
2099_2003	2003	52	1	female	physio	32	yes	no	26-50%	yes	no	yes	NA	NA	NA	NA	NA	NA	NA	NA	NA	No	NA	yes	NA	yes	yes	NA	NA	yes	NA	NA	yes	yes	NA	NA	NA	NA	yes	No	Avoids only painful activities	Works light duties, part time	Avoids resting in bed as much as possible
2104_2003	2003	33	1	female	physio	12	no	yes	26-50%	yes	yes	NA	NA	NA	NA	NA	yes	NA	NA	NA	NA	No	NA	NA	NA	yes	yes	NA	NA	NA	NA	NA	NA	yes	NA	NA	NA	NA	NA	No	Avoids only painful activities	Works light duties, part time	Avoids resting in bed as much as possible
2105_2003	2003	39	1	female	physio	18	yes	no	51-75%	no	Not applicable	yes	NA	NA	NA	NA	NA	NA	NA	NA	NA	No	NA	NA	NA	yes	NA	NA	NA	NA	NA	NA	yes	yes	NA	yes	NA	NA	NA	Yes	Limits activities to light exertion	Remains off work	Rests in bed only when pain is severe
2106_2003	2003	39	1	female	physio	18	yes	yes	51-75%	yes	yes	yes	NA	NA	NA	NA	NA	NA	NA	NA	NA	No	NA	NA	NA	yes	NA	NA	NA	NA	NA	NA	NA	yes	NA	NA	NA	NA	NA	No	Limits activities to light exertion	Remains off work	Avoids resting in bed as much as possible
2107_2003	2003	39	1	female	physio	18	no	yes	26-50%	yes	no	yes	NA	NA	NA	NA	NA	NA	NA	NA	NA	No	NA	NA	NA	yes	yes	NA	NA	NA	NA	NA	NA	yes	NA	NA	NA	NA	NA	Yes	Avoids only painful activities	Works light duties, full time	Avoids resting in bed entirely
2112_2003	2003	37	1	female	physio	14	no	yes	26-50%	no	Not applicable	yes	NA	NA	NA	NA	NA	NA	NA	NA	NA	No	NA	yes	NA	yes	yes	NA	NA	yes	NA	NA	NA	NA	NA	yes	NA	NA	NA	No	Avoids only painful activities	Works full duties, part time	Avoids resting in bed entirely
2113_2003	2003	46	1	female	physio	24	yes	no	51-75%	no	Not applicable	yes	NA	NA	NA	NA	NA	NA	NA	NA	NA	No	NA	NA	NA	yes	yes	NA	NA	yes	NA	NA	NA	yes	NA	yes	NA	NA	yes	No	Avoids only painful activities	Works light duties, full time	Avoids resting in bed entirely
2114_2003	2003	32	1	female	physio	8	no	yes	26-50%	yes	no	yes	NA	NA	NA	NA	NA	NA	NA	NA	NA	No	NA	yes	NA	yes	NA	NA	NA	yes	NA	NA	NA	NA	NA	NA	NA	NA	NA	No	Does not limit any activities	Works light duties, full time	Avoids resting in bed entirely
2115_2003	2003	44	1	female	physio	23	no	yes	26-50%	no	Not applicable	yes	NA	NA	NA	NA	NA	NA	NA	NA	NA	No	NA	yes	NA	NA	yes	NA	NA	yes	NA	NA	NA	NA	NA	NA	NA	NA	NA	No	Does not limit any activities	Works full duties, part time	Avoids resting in bed entirely
2118_2003	2003	47	1	male	physio	17	yes	no	10-25%	yes	no	yes	NA	NA	NA	NA	NA	NA	NA	NA	NA	No	NA	NA	NA	yes	NA	NA	NA	NA	NA	NA	NA	yes	NA	NA	NA	NA	NA	No	Limits activities to moderate exertion	Works light duties, part time	Rests in bed only when pain is severe
2119_2003	2003	60	1	male	physio	32	no	yes	51-75%	yes	no	yes	NA	NA	NA	NA	NA	NA	NA	NA	NA	No	NA	yes	NA	yes	yes	NA	NA	yes	NA	NA	NA	NA	NA	NA	NA	NA	NA	Yes	Does not limit any activities	Works full duties, full time	Avoids resting in bed entirely
2120_2003	2003	45	1	female	physio	24	yes	no	51-75%	yes	yes	yes	NA	NA	NA	NA	NA	NA	NA	NA	NA	No	NA	NA	NA	yes	NA	NA	NA	yes	NA	NA	NA	NA	NA	yes	NA	NA	NA	No	Limits activities to light exertion	Works light duties, part time	Avoids resting in bed as much as possible
2121_2003	2003	36	1	female	physio	14	yes	no	26-50%	yes	no	yes	NA	NA	NA	NA	NA	NA	NA	NA	NA	No	NA	NA	NA	yes	NA	NA	NA	yes	NA	NA	yes	yes	NA	NA	yes	NA	NA	No	Avoids only painful activities	Works light duties, part time	Avoids resting in bed as much as possible
2122_2003	2003	42	1	female	physio	21	yes	no	10-25%	no	Not applicable	yes	NA	NA	NA	NA	NA	NA	NA	NA	NA	No	NA	NA	NA	yes	NA	NA	NA	NA	NA	NA	yes	yes	NA	yes	NA	NA	NA	No	Avoids only painful activities	Works light duties, part time	Avoids resting in bed as much as possible
2123_2003	2003	30	1	female	physio	9	yes	no	26-50%	no	Not applicable	yes	NA	NA	NA	NA	NA	NA	NA	NA	NA	No	NA	yes	NA	yes	yes	NA	NA	yes	NA	NA	NA	yes	NA	NA	NA	NA	NA	No	Avoids only painful activities	Works light duties, full time	Avoids resting in bed as much as possible
2124_2003	2003	30	1	female	physio	8	no	yes	10-25%	yes	yes	yes	NA	NA	NA	NA	NA	NA	NA	NA	NA	Yes	NA	NA	NA	yes	yes	NA	NA	yes	NA	NA	NA	yes	NA	NA	NA	NA	NA	Yes	Does not limit any activities	Works light duties, full time	Avoids resting in bed entirely
2126_2003	2003	48	1	female	physio	27	yes	yes	10-25%	yes	no	yes	NA	NA	NA	NA	NA	NA	NA	NA	NA	No	NA	NA	NA	yes	NA	NA	NA	NA	NA	NA	NA	yes	NA	NA	NA	NA	yes	No	Limits activities to moderate exertion	Remains off work	Avoids resting in bed as much as possible
2128_2003	2003	42	1	male	physio	20	no	yes	26-50%	yes	no	yes	NA	NA	NA	NA	NA	NA	NA	NA	NA	No	NA	yes	NA	yes	yes	NA	NA	yes	NA	NA	NA	yes	yes	yes	NA	NA	NA	No	Avoids only painful activities	Works full duties, full time	Avoids resting in bed entirely
2130_2003	2003	36	1	female	physio	15	yes	yes	26-50%	yes	yes	yes	NA	NA	NA	NA	NA	NA	NA	NA	NA	No	yes	NA	NA	yes	NA	NA	NA	yes	NA	NA	NA	yes	NA	yes	NA	NA	NA	No	Avoids only painful activities	Works light duties, full time	Avoids resting in bed entirely
2133_2003	2003	35	1	female	physio	12	yes	yes	51-75%	no	Not applicable	yes	NA	NA	NA	NA	NA	NA	NA	NA	NA	No	NA	yes	NA	yes	yes	NA	NA	yes	NA	NA	NA	yes	yes	NA	NA	NA	NA	No	Limits activities to moderate exertion	Works light duties, full time	Avoids resting in bed entirely
2134_2003	2003	42	1	female	physio	20	yes	yes	51-75%	yes	no	yes	NA	NA	NA	NA	NA	NA	NA	NA	NA	No	NA	yes	NA	yes	NA	NA	NA	yes	NA	NA	yes	yes	NA	yes	yes	NA	NA	Yes	Avoids only painful activities	Works light duties, full time	Avoids resting in bed entirely
2139_2003	2003	35	1	female	physio	14	no	yes	26-50%	yes	yes	yes	NA	NA	NA	NA	NA	NA	NA	NA	NA	No	NA	yes	NA	yes	NA	NA	NA	yes	NA	NA	NA	yes	NA	NA	NA	NA	NA	No	Does not limit any activities	Works full duties, full time	Avoids resting in bed entirely
2140_2003	2003	49	1	female	physio	27	no	yes	26-50%	yes	no	yes	NA	NA	NA	NA	NA	NA	NA	NA	NA	No	NA	NA	NA	yes	NA	NA	NA	NA	NA	NA	NA	yes	NA	yes	NA	NA	NA	No	Avoids only painful activities	Works light duties, part time	Rests in bed only when pain is severe
2142_2003	2003	42	1	female	physio	20	no	yes	less than 10%	yes	no	yes	NA	NA	NA	NA	NA	NA	NA	NA	NA	No	NA	NA	NA	yes	yes	NA	NA	yes	NA	NA	NA	yes	NA	NA	NA	NA	NA	No	Avoids only painful activities	Works light duties, full time	Avoids resting in bed entirely
2143_2003	2003	47	1	male	physio	25	yes	no	26-50%	no	Not applicable	yes	NA	NA	NA	NA	NA	NA	NA	NA	NA	No	NA	NA	NA	yes	NA	yes	NA	NA	NA	NA	NA	NA	NA	yes	NA	NA	NA	No	Limits activities to light exertion	Works light duties, part time	Rests in bed only when pain is severe
2145_2003	2003	45	1	female	physio	25	yes	no	26-50%	yes	yes	yes	NA	NA	NA	NA	NA	NA	NA	NA	NA	No	NA	NA	NA	yes	yes	NA	NA	yes	NA	NA	yes	yes	NA	yes	yes	NA	NA	No	Avoids only painful activities	Works light duties, full time	Avoids resting in bed entirely
2146_2003	2003	36	1	female	physio	15	yes	yes	26-50%	yes	yes	yes	NA	NA	NA	NA	NA	NA	NA	NA	NA	No	NA	NA	NA	yes	NA	NA	NA	yes	NA	NA	yes	yes	NA	yes	NA	NA	NA	No	Avoids only painful activities	Works full duties, part time	Avoids resting in bed as much as possible
2147_2003	2003	44	1	male	physio	13	no	yes	10-25%	yes	no	yes	NA	NA	NA	NA	NA	NA	NA	NA	NA	No	NA	NA	NA	yes	yes	NA	NA	NA	NA	NA	NA	NA	NA	yes	NA	NA	NA	No	Avoids only painful activities	Works light duties, full time	Rests in bed only when pain is severe
2148_2003	2003	58	1	female	physio	37	no	yes	26-50%	yes	no	yes	NA	NA	NA	NA	NA	NA	NA	NA	NA	No	NA	NA	NA	yes	yes	NA	NA	yes	NA	NA	NA	yes	NA	NA	NA	NA	NA	No	Avoids only painful activities	Works full duties, full time	Avoids resting in bed as much as possible
2149_2003	2003	31	1	female	physio	10	no	yes	51-75%	yes	yes	yes	NA	NA	NA	NA	NA	NA	NA	NA	NA	No	NA	NA	NA	yes	yes	NA	NA	yes	NA	NA	NA	NA	NA	NA	NA	NA	NA	No	Does not limit any activities	Works full duties, full time	Avoids resting in bed entirely
2151_2003	2003	41	1	female	physio	21	yes	yes	26-50%	no	Not applicable	yes	NA	NA	NA	NA	NA	NA	NA	NA	NA	No	NA	yes	NA	yes	NA	NA	NA	yes	NA	NA	NA	yes	yes	yes	NA	NA	NA	No	Avoids only painful activities	Works full duties, full time	Avoids resting in bed entirely
2153_2003	2003	46	1	female	physio	24	no	yes	51-75%	yes	no	yes	NA	NA	NA	NA	NA	NA	NA	NA	NA	Yes	NA	NA	NA	yes	yes	NA	NA	yes	NA	NA	NA	yes	NA	NA	NA	NA	NA	No	Does not limit any activities	Works full duties, full time	Avoids resting in bed entirely
2154_2003	2003	32	1	female	physio	11	yes	no	10-25%	no	Not applicable	yes	NA	NA	NA	NA	NA	NA	NA	NA	NA	No	NA	NA	NA	yes	NA	NA	NA	NA	NA	NA	yes	yes	NA	NA	NA	NA	NA	No	Limits activities to light exertion	Works light duties, part time	Avoids resting in bed as much as possible
2160_2003	2003	32	1	female	physio	10	no	yes	less than 10%	yes	yes	yes	NA	NA	NA	NA	NA	NA	NA	NA	NA	No	NA	NA	NA	yes	NA	NA	NA	yes	NA	NA	NA	yes	NA	NA	NA	NA	NA	No	Avoids only painful activities	Works light duties, full time	Avoids resting in bed as much as possible
2162_2003	2003	44	1	female	physio	23	no	yes	More than 75%	no	Not applicable	yes	NA	NA	NA	NA	NA	NA	NA	NA	NA	No	NA	NA	NA	yes	yes	NA	NA	NA	NA	NA	NA	yes	NA	NA	NA	NA	NA	No	Limits activities to moderate exertion	Works light duties, full time	Avoids resting in bed entirely
2163_2003	2003	58	1	female	physio	36	no	yes	10-25%	no	Not applicable	yes	NA	NA	NA	NA	NA	NA	NA	NA	NA	No	NA	NA	NA	yes	NA	NA	NA	NA	NA	NA	yes	yes	NA	NA	NA	NA	NA	No	Limits activities to moderate exertion	Works light duties, full time	Avoids resting in bed as much as possible
2164_2003	2003	33	1	female	physio	10	no	yes	26-50%	no	Not applicable	yes	NA	NA	NA	NA	NA	NA	NA	NA	NA	No	yes	NA	NA	yes	yes	NA	NA	NA	NA	NA	NA	yes	NA	yes	NA	NA	NA	No	Limits activities to moderate exertion	Works light duties, part time	Avoids resting in bed entirely
2166_2003	2003	36	1	female	physio	8	no	no	26-50%	yes	yes	yes	NA	NA	NA	NA	NA	NA	NA	NA	NA	No	NA	NA	NA	NA	NA	NA	NA	NA	NA	NA	yes	NA	NA	NA	yes	NA	NA	No	Limits activities to moderate exertion	Remains off work	Avoids resting in bed as much as possible
2168_2003	2003	42	1	female	physio	20	yes	no	26-50%	yes	yes	yes	NA	NA	NA	NA	NA	NA	NA	NA	NA	No	yes	NA	NA	yes	NA	NA	NA	NA	NA	NA	yes	yes	NA	yes	yes	NA	NA	No	Limits activities to light exertion	Works light duties, part time	Avoids resting in bed entirely
2174_2003	2003	48	1	female	physio	26	no	yes	10-25%	yes	yes	yes	NA	NA	NA	NA	NA	NA	NA	NA	NA	No	NA	yes	NA	yes	yes	NA	NA	yes	NA	NA	NA	yes	NA	NA	NA	NA	NA	Yes	NA	Works light duties, full time	Avoids resting in bed entirely
2175_2003	2003	41	1	female	physio	20	no	yes	10-25%	yes	yes	yes	NA	NA	NA	NA	NA	NA	NA	NA	NA	No	NA	NA	NA	yes	yes	NA	NA	yes	NA	NA	NA	NA	NA	NA	NA	NA	NA	No	Does not limit any activities	Works full duties, full time	Avoids resting in bed entirely
2177_2003	2003	46	1	female	physio	24	yes	no	51-75%	yes	yes	yes	NA	NA	NA	NA	NA	NA	NA	NA	NA	Yes	NA	yes	NA	yes	yes	NA	NA	yes	NA	NA	NA	yes	NA	yes	NA	NA	NA	No	Avoids only painful activities	Works full duties, part time	Avoids resting in bed entirely
2178_2003	2003	37	1	female	physio	15	no	yes	51-75%	yes	yes	yes	NA	NA	NA	NA	NA	NA	NA	NA	NA	No	NA	yes	NA	yes	yes	NA	NA	yes	NA	NA	NA	yes	NA	NA	NA	NA	NA	Yes	Limits activities to moderate exertion	Works full duties, part time	Avoids resting in bed entirely
2180_2003	2003	32	1	female	physio	11	yes	yes	51-75%	yes	yes	yes	NA	NA	NA	NA	NA	NA	NA	NA	NA	No	yes	NA	NA	yes	yes	NA	NA	NA	NA	NA	NA	yes	NA	NA	NA	NA	NA	No	Limits activities to light exertion	Works light duties, part time	Avoids resting in bed as much as possible
2183_2003	2003	39	1	female	physio	15	no	yes	26-50%	yes	no	yes	NA	NA	NA	NA	NA	NA	NA	NA	NA	No	NA	NA	NA	yes	NA	NA	NA	yes	NA	NA	NA	yes	yes	NA	NA	NA	yes	No	Avoids only painful activities	Works light duties, full time	Avoids resting in bed entirely
2184_2003	2003	51	1	female	physio	30	no	yes	26-50%	no	Not applicable	yes	NA	NA	NA	NA	NA	NA	NA	NA	NA	No	NA	NA	NA	yes	NA	NA	NA	yes	NA	NA	NA	yes	NA	NA	NA	NA	NA	No	Avoids only painful activities	Works light duties, full time	Avoids resting in bed entirely
2185_2003	2003	32	1	female	physio	12	no	yes	51-75%	yes	no	yes	NA	NA	NA	NA	NA	NA	NA	NA	NA	No	NA	NA	NA	yes	NA	NA	NA	yes	NA	NA	NA	yes	NA	NA	NA	NA	NA	Yes	Limits activities to light exertion	Remains off work	Avoids resting in bed entirely
2186_2003	2003	41	1	female	physio	16	yes	yes	26-50%	yes	yes	yes	NA	NA	NA	NA	NA	NA	NA	NA	NA	No	NA	NA	NA	yes	yes	NA	NA	NA	NA	NA	NA	yes	NA	yes	NA	NA	NA	Yes	Avoids only painful activities	Works light duties, part time	Avoids resting in bed entirely
2188_2003	2003	40	1	female	physio	19	no	yes	less than 10%	yes	yes	yes	NA	NA	NA	NA	NA	NA	NA	NA	NA	No	NA	yes	NA	yes	NA	NA	NA	yes	NA	NA	NA	yes	NA	yes	NA	NA	NA	No	Limits activities to moderate exertion	Works light duties, full time	Avoids resting in bed as much as possible
2189_2003	2003	48	1	female	physio	26	no	yes	51-75%	yes	no	yes	NA	NA	NA	NA	NA	NA	NA	NA	NA	No	NA	yes	NA	yes	yes	NA	NA	yes	NA	NA	NA	yes	NA	NA	NA	NA	NA	No	Does not limit any activities	Works full duties, full time	Avoids resting in bed entirely
2192_2003	2003	61	1	female	physio	40	yes	yes	51-75%	no	Not applicable	yes	NA	NA	NA	NA	NA	NA	NA	NA	NA	No	NA	NA	NA	yes	NA	NA	NA	yes	NA	NA	NA	yes	NA	yes	NA	NA	NA	No	Avoids only painful activities	Works light duties, part time	Avoids resting in bed as much as possible
2195_2003	2003	28	1	male	physio	6	yes	no	51-75%	yes	yes	yes	NA	NA	NA	NA	NA	NA	NA	NA	NA	No	NA	NA	NA	yes	yes	NA	NA	NA	NA	NA	NA	yes	yes	yes	NA	NA	yes	No	Limits activities to moderate exertion	Works light duties, full time	Avoids resting in bed entirely
2196_2003	2003	35	1	male	physio	13	yes	yes	51-75%	yes	no	yes	NA	NA	NA	NA	NA	NA	NA	NA	NA	No	NA	NA	NA	yes	yes	NA	NA	NA	NA	NA	NA	NA	NA	NA	NA	NA	NA	No	Limits activities to light exertion	Works light duties, part time	Avoids resting in bed as much as possible
2199_2003	2003	60	1	female	physio	23	no	yes	More than 75%	yes	no	yes	NA	NA	NA	NA	NA	NA	NA	NA	NA	No	NA	yes	NA	NA	yes	NA	NA	yes	NA	NA	NA	yes	NA	yes	NA	NA	NA	No	Avoids only painful activities	Works light duties, part time	Avoids resting in bed entirely
2204_2003	2003	56	1	female	physio	34	no	yes	26-50%	yes	no	yes	NA	NA	NA	NA	NA	NA	NA	NA	NA	No	NA	yes	NA	yes	yes	NA	NA	yes	NA	NA	NA	yes	NA	NA	NA	NA	NA	Yes	Avoids only painful activities	Works light duties, full time	Avoids resting in bed entirely
2205_2003	2003	34	1	female	physio	10	yes	yes	51-75%	no	Not applicable	yes	NA	NA	NA	NA	NA	NA	NA	NA	NA	No	NA	NA	NA	yes	yes	NA	NA	yes	NA	NA	yes	yes	NA	yes	NA	NA	NA	No	Limits activities to moderate exertion	Works light duties, full time	Avoids resting in bed as much as possible
2206_2003	2003	31	1	female	physio	10	no	yes	less than 10%	no	Not applicable	yes	NA	NA	NA	NA	NA	NA	NA	NA	NA	Yes	NA	NA	NA	yes	yes	NA	NA	yes	NA	NA	NA	yes	NA	NA	NA	NA	NA	No	Does not limit any activities	Works light duties, full time	Avoids resting in bed entirely
2208_2003	2003	32	1	female	physio	8	yes	no	51-75%	yes	no	yes	NA	NA	NA	NA	NA	NA	NA	NA	NA	No	NA	yes	NA	yes	yes	NA	yes	NA	NA	NA	NA	NA	NA	yes	NA	NA	NA	No	Limits activities to moderate exertion	Works light duties, part time	Avoids resting in bed entirely
2210_2003	2003	59	1	female	physio	38	yes	yes	26-50%	no	Not applicable	yes	NA	NA	NA	NA	NA	NA	NA	NA	NA	No	NA	NA	NA	yes	NA	NA	yes	NA	NA	NA	NA	yes	NA	yes	NA	NA	NA	No	Avoids only painful activities	Works light duties, part time	Avoids resting in bed as much as possible
2211_2003	2003	33	1	female	physio	12	no	yes	10-25%	no	Not applicable	yes	NA	NA	NA	NA	NA	NA	NA	NA	NA	No	NA	yes	NA	yes	yes	NA	NA	yes	NA	NA	NA	NA	NA	NA	NA	NA	NA	Yes	Avoids only painful activities	Works full duties, part time	Avoids resting in bed entirely
2214_2003	2003	39	1	female	physio	9	no	yes	10-25%	no	Not applicable	yes	NA	NA	NA	NA	NA	NA	NA	NA	NA	No	NA	NA	NA	yes	NA	NA	NA	yes	NA	NA	NA	yes	NA	NA	NA	NA	NA	No	Avoids only painful activities	Works light duties, full time	Avoids resting in bed as much as possible
2215_2003	2003	35	1	female	physio	14	yes	yes	26-50%	yes	no	yes	NA	NA	NA	NA	NA	NA	NA	NA	NA	No	NA	NA	NA	yes	NA	NA	NA	yes	NA	NA	NA	yes	NA	NA	NA	NA	NA	No	Avoids only painful activities	Works full duties, part time	Avoids resting in bed entirely
2216_2003	2003	32	1	female	physio	10	yes	yes	26-50%	no	Not applicable	yes	NA	NA	NA	NA	NA	NA	NA	NA	NA	No	NA	yes	NA	yes	NA	NA	NA	yes	NA	NA	NA	yes	NA	NA	NA	NA	NA	No	Does not limit any activities	Works full duties, full time	Avoids resting in bed entirely
2220_2003	2003	54	1	female	physio	33	yes	no	26-50%	yes	yes	yes	NA	NA	NA	NA	NA	NA	NA	NA	NA	No	NA	NA	NA	yes	NA	NA	NA	yes	NA	NA	yes	yes	NA	NA	NA	NA	NA	No	Avoids only painful activities	Works light duties, full time	Avoids resting in bed as much as possible
2224_2003	2003	30	1	female	physio	8	no	yes	26-50%	yes	no	yes	NA	NA	NA	NA	NA	NA	NA	NA	NA	No	NA	NA	NA	yes	NA	NA	NA	yes	NA	NA	NA	NA	NA	yes	NA	NA	yes	No	Limits activities to light exertion	Works light duties, part time	Avoids resting in bed as much as possible
2228_2003	2003	56	1	female	physio	34	no	yes	26-50%	yes	no	yes	NA	NA	NA	NA	NA	NA	NA	NA	NA	No	NA	NA	NA	yes	NA	NA	NA	yes	NA	NA	NA	yes	NA	NA	yes	NA	yes	Yes	Avoids only painful activities	Works light duties, full time	Avoids resting in bed entirely
2229_2003	2003	36	1	female	physio	14	yes	no	51-75%	yes	yes	yes	NA	NA	NA	NA	NA	NA	NA	NA	NA	No	NA	yes	NA	yes	NA	NA	NA	yes	NA	NA	NA	yes	NA	yes	NA	NA	NA	No	Limits activities to moderate exertion	Works light duties, full time	Avoids resting in bed entirely
2230_2003	2003	42	1	female	physio	8	no	yes	51-75%	no	Not applicable	yes	NA	NA	NA	NA	NA	NA	NA	NA	NA	No	NA	yes	NA	yes	yes	NA	NA	yes	NA	NA	NA	NA	NA	yes	NA	NA	NA	No	Does not limit any activities	Works full duties, full time	Avoids resting in bed entirely
2231_2003	2003	42	1	female	physio	20	no	yes	less than 10%	yes	yes	yes	NA	NA	NA	NA	NA	NA	NA	NA	NA	No	yes	NA	NA	yes	yes	NA	NA	yes	NA	NA	NA	yes	NA	NA	NA	NA	NA	No	Does not limit any activities	Works light duties, full time	Avoids resting in bed as much as possible
2233_2003	2003	51	1	female	physio	30	no	yes	less than 10%	no	Not applicable	yes	NA	NA	NA	NA	NA	NA	NA	NA	NA	No	NA	NA	NA	yes	NA	NA	NA	NA	NA	NA	NA	yes	NA	yes	NA	NA	NA	No	Avoids only painful activities	Works full duties, part time	Avoids resting in bed as much as possible
2234_2003	2003	45	1	male	physio	13	no	yes	NA	yes	yes	yes	NA	NA	NA	NA	NA	NA	NA	NA	NA	No	NA	yes	NA	yes	yes	NA	NA	yes	NA	NA	NA	yes	NA	NA	NA	NA	NA	No	Limits activities to moderate exertion	Works full duties, part time	Avoids resting in bed entirely
2237_2003	2003	52	1	female	physio	28	yes	yes	26-50%	yes	no	yes	NA	NA	NA	NA	NA	NA	NA	NA	NA	No	NA	yes	NA	NA	NA	NA	NA	yes	NA	NA	NA	yes	NA	yes	yes	NA	yes	No	Avoids only painful activities	Works light duties, full time	Avoids resting in bed entirely
2238_2003	2003	35	1	female	physio	13	yes	yes	26-50%	yes	no	yes	NA	NA	NA	NA	NA	NA	NA	NA	NA	No	NA	yes	NA	yes	yes	NA	NA	yes	NA	NA	NA	yes	yes	yes	NA	NA	NA	No	Does not limit any activities	Works full duties, full time	Avoids resting in bed entirely
2240_2003	2003	47	1	male	physio	15	no	yes	10-25%	no	NA	yes	NA	NA	NA	NA	NA	NA	NA	NA	NA	No	NA	yes	NA	yes	yes	NA	NA	yes	NA	NA	NA	yes	NA	NA	NA	NA	NA	Yes	Avoids only painful activities	Works light duties, full time	Avoids resting in bed as much as possible
2241_2003	2003	36	1	female	physio	14	no	no	26-50%	yes	yes	yes	NA	NA	NA	NA	NA	NA	NA	NA	NA	No	NA	NA	NA	NA	NA	NA	NA	NA	NA	NA	NA	NA	NA	yes	NA	NA	NA	No	Limits activities to moderate exertion	Works light duties, full time	Rests in bed only when pain is severe
2243_2003	2003	29	1	female	physio	7	yes	no	More than 75%	yes	yes	yes	NA	NA	NA	NA	NA	NA	NA	NA	NA	No	NA	NA	NA	yes	NA	NA	NA	NA	NA	NA	yes	yes	NA	yes	NA	NA	NA	No	Limits activities to moderate exertion	Works light duties, full time	Avoids resting in bed as much as possible
2244_2003	2003	60	1	female	physio	23	yes	yes	51-75%	no	NA	yes	NA	NA	NA	NA	NA	NA	NA	NA	NA	No	NA	NA	NA	yes	yes	NA	NA	yes	NA	NA	NA	yes	NA	yes	yes	NA	yes	No	Avoids only painful activities	Works light duties, full time	Avoids resting in bed entirely
2245_2003	2003	56	1	female	physio	30	no	no	less than 10%	yes	yes	yes	NA	NA	NA	NA	NA	NA	NA	NA	NA	No	NA	yes	NA	yes	yes	yes	NA	yes	NA	NA	NA	NA	NA	NA	NA	NA	NA	Yes	Avoids only painful activities	Works light duties, full time	Avoids resting in bed as much as possible
2246_2003	2003	53	1	female	physio	30	yes	no	26-50%	no	NA	yes	NA	NA	NA	NA	NA	NA	NA	NA	NA	No	NA	yes	NA	yes	NA	yes	NA	NA	NA	NA	yes	yes	NA	yes	NA	NA	yes	No	Avoids only painful activities	Works light duties, full time	Avoids resting in bed entirely
2247_2003	2003	48	1	female	physio	26	no	yes	less than 10%	yes	yes	yes	NA	NA	NA	NA	NA	NA	NA	NA	NA	No	NA	yes	NA	yes	NA	NA	NA	NA	NA	NA	NA	yes	NA	yes	NA	NA	NA	No	Avoids only painful activities	Works full duties, part time	Avoids resting in bed as much as possible
2248_2003	2003	33	1	female	physio	11	no	yes	51-75%	yes	no	yes	NA	NA	NA	NA	NA	NA	NA	NA	NA	No	NA	yes	NA	yes	yes	NA	NA	NA	NA	NA	NA	yes	NA	NA	NA	NA	NA	No	Avoids only painful activities	Works light duties, full time	Avoids resting in bed entirely
2250_2003	2003	50	1	female	physio	28	no	yes	10-25%	yes	no	yes	NA	NA	NA	NA	NA	NA	NA	NA	NA	No	NA	yes	NA	yes	yes	NA	NA	yes	NA	NA	NA	yes	NA	NA	NA	NA	NA	Yes	Avoids only painful activities	Works light duties, full time	Avoids resting in bed entirely
2253_2003	2003	33	1	female	physio	11	yes	yes	less than 10%	yes	no	yes	NA	NA	NA	NA	NA	NA	NA	NA	NA	No	NA	NA	NA	yes	NA	NA	NA	NA	NA	NA	NA	NA	NA	NA	NA	NA	NA	Yes	Avoids only painful activities	Remains off work	Avoids resting in bed entirely
2255_2003	2003	44	1	male	physio	20	yes	yes	less than 10%	yes	no	yes	NA	NA	NA	NA	NA	NA	NA	NA	NA	No	NA	NA	NA	yes	yes	NA	NA	yes	NA	NA	NA	yes	NA	NA	NA	NA	NA	No	Avoids only painful activities	Works full duties, full time	Avoids resting in bed entirely
2257_2003	2003	41	1	female	physio	20	yes	no	26-50%	yes	yes	NA	NA	NA	NA	NA	NA	NA	NA	NA	NA	No	NA	NA	NA	yes	yes	NA	NA	yes	NA	NA	NA	yes	NA	yes	yes	NA	NA	No	Limits activities to moderate exertion	Works light duties, full time	Avoids resting in bed entirely
2258_2003	2003	34	1	female	physio	13	yes	yes	10-25%	yes	no	yes	NA	NA	NA	NA	NA	NA	NA	NA	NA	No	NA	NA	NA	yes	NA	NA	NA	yes	NA	NA	NA	NA	NA	yes	NA	NA	NA	No	Does not limit any activities	Works full duties, full time	Avoids resting in bed entirely
2259_2003	2003	34	1	female	physio	13	no	yes	51-75%	yes	no	yes	NA	NA	NA	NA	NA	NA	NA	NA	NA	No	NA	yes	NA	yes	yes	NA	NA	yes	NA	NA	yes	NA	NA	NA	NA	NA	yes	No	Avoids only painful activities	Works light duties, part time	Avoids resting in bed entirely
2264_2003	2003	42	1	female	physio	21	no	yes	26-50%	yes	yes	yes	NA	NA	NA	NA	NA	NA	NA	NA	NA	No	NA	yes	NA	NA	yes	NA	NA	yes	NA	NA	NA	yes	NA	NA	NA	NA	NA	No	Does not limit any activities	Works full duties, full time	Avoids resting in bed entirely
2265_2003	2003	49	1	female	physio	28	no	no	26-50%	yes	no	yes	NA	NA	NA	NA	NA	NA	NA	NA	NA	No	NA	NA	NA	yes	yes	NA	NA	yes	NA	NA	NA	NA	NA	NA	NA	NA	NA	No	Avoids only painful activities	Works light duties, part time	Avoids resting in bed entirely
2266_2003	2003	56	1	female	physio	34	yes	no	10-25%	no	NA	yes	NA	NA	NA	NA	NA	NA	NA	NA	NA	No	NA	NA	NA	yes	NA	yes	NA	NA	NA	NA	NA	yes	NA	yes	NA	NA	NA	No	Avoids only painful activities	Remains off work	Avoids resting in bed entirely
2268_2003	2003	32	1	female	physio	11	yes	no	More than 75%	no	NA	yes	NA	NA	NA	NA	NA	NA	NA	NA	NA	No	NA	NA	NA	yes	yes	NA	NA	yes	NA	NA	NA	yes	NA	yes	NA	NA	NA	No	Limits activities to light exertion	Works full duties, full time	Avoids resting in bed entirely
2269_2003	2003	49	1	female	physio	27	no	yes	10-25%	yes	no	yes	NA	NA	NA	NA	NA	NA	NA	NA	NA	No	NA	NA	NA	yes	yes	NA	NA	yes	NA	NA	NA	NA	NA	NA	NA	NA	NA	Yes	Avoids only painful activities	Works full duties, part time	Avoids resting in bed as much as possible
2270_2003	2003	42	1	female	physio	22	no	yes	51-75%	yes	no	yes	NA	NA	NA	NA	NA	NA	NA	NA	NA	No	NA	NA	NA	yes	NA	NA	NA	yes	NA	NA	NA	yes	NA	NA	NA	NA	NA	No	Avoids only painful activities	Works light duties, full time	Avoids resting in bed as much as possible
2275_2003	2003	41	1	female	physio	20	yes	no	26-50%	yes	yes	NA	NA	NA	NA	NA	yes	NA	NA	NA	NA	No	NA	yes	NA	yes	yes	NA	NA	yes	NA	NA	yes	yes	NA	NA	NA	NA	yes	Yes	Avoids only painful activities	Works light duties, full time	Avoids resting in bed as much as possible
2278_2003	2003	36	1	female	physio	7	yes	yes	26-50%	no	NA	NA	NA	NA	NA	NA	NA	NA	NA	NA	NA	No	NA	yes	NA	yes	NA	NA	NA	NA	NA	NA	NA	yes	NA	NA	NA	NA	NA	Yes	Limits activities to moderate exertion	Works light duties, part time	Avoids resting in bed as much as possible
2281_2003	2003	33	1	female	physio	12	no	yes	51-75%	yes	no	yes	NA	NA	NA	NA	NA	NA	NA	NA	NA	Yes	NA	yes	NA	yes	NA	NA	NA	yes	NA	NA	NA	yes	NA	NA	NA	NA	NA	Yes	Limits activities to moderate exertion	Works light duties, part time	Avoids resting in bed entirely
2282_2003	2003	31	1	female	physio	9	no	yes	26-50%	yes	no	yes	NA	NA	NA	NA	NA	NA	NA	NA	NA	No	NA	yes	NA	yes	NA	NA	NA	yes	NA	NA	NA	yes	NA	NA	yes	NA	NA	No	Limits activities to moderate exertion	Works light duties, full time	Avoids resting in bed as much as possible
2283_2003	2003	36	1	female	physio	15	no	yes	10-25%	yes	no	NA	NA	NA	NA	NA	NA	NA	NA	NA	NA	No	NA	yes	NA	yes	NA	NA	NA	yes	NA	NA	NA	yes	NA	NA	NA	NA	NA	No	Avoids only painful activities	Works light duties, part time	Avoids resting in bed entirely
2284_2003	2003	32	1	female	physio	10	yes	no	26-50%	yes	yes	yes	NA	NA	NA	NA	NA	NA	NA	NA	NA	No	NA	NA	NA	yes	yes	NA	NA	NA	NA	NA	yes	NA	NA	yes	NA	NA	NA	No	Avoids only painful activities	Works light duties, part time	Avoids resting in bed as much as possible
2287_2003	2003	36	1	female	physio	15	no	yes	26-50%	yes	no	yes	NA	NA	NA	NA	NA	NA	NA	NA	NA	No	NA	NA	NA	NA	yes	yes	NA	NA	NA	NA	NA	yes	NA	yes	NA	NA	NA	No	Limits activities to light exertion	Remains off work	Avoids resting in bed as much as possible
2288_2003	2003	40	1	female	physio	18	no	yes	10-25%	yes	no	yes	NA	NA	NA	NA	NA	NA	NA	NA	NA	No	NA	yes	NA	yes	NA	NA	NA	yes	NA	NA	NA	NA	NA	NA	NA	NA	NA	No	Avoids only painful activities	Works full duties, part time	Avoids resting in bed as much as possible
2289_2003	2003	41	1	female	physio	14	yes	yes	26-50%	yes	no	yes	NA	NA	NA	NA	NA	NA	NA	NA	NA	No	yes	NA	NA	yes	NA	NA	NA	yes	NA	NA	NA	NA	NA	yes	NA	NA	NA	No	Limits activities to light exertion	Works light duties, part time	Avoids resting in bed as much as possible
2290_2003	2003	38	1	male	physio	15	yes	yes	51-75%	yes	yes	yes	NA	NA	NA	NA	NA	NA	NA	NA	NA	No	NA	NA	NA	yes	yes	NA	NA	yes	NA	NA	NA	NA	NA	yes	NA	NA	NA	No	Limits activities to moderate exertion	Works light duties, part time	Avoids resting in bed entirely
2293_2003	2003	43	1	female	physio	16	no	yes	26-50%	no	no	yes	NA	NA	NA	NA	NA	NA	NA	NA	NA	No	NA	NA	NA	yes	NA	NA	NA	yes	NA	NA	NA	yes	NA	NA	NA	NA	NA	No	Does not limit any activities	Works full duties, full time	Avoids resting in bed entirely
2295_2003	2003	34	1	female	physio	13	yes	yes	51-75%	no	Not applicable	yes	NA	NA	NA	NA	NA	NA	NA	NA	NA	No	NA	NA	NA	yes	yes	NA	NA	yes	NA	NA	NA	yes	NA	NA	NA	NA	NA	No	Avoids only painful activities	Works light duties, part time	Avoids resting in bed entirely
2296_2003	2003	46	1	male	physio	17	yes	no	51-75%	yes	no	yes	NA	NA	NA	NA	NA	NA	NA	NA	NA	No	NA	yes	NA	yes	NA	NA	NA	yes	NA	NA	NA	yes	NA	yes	NA	NA	NA	No	Does not limit any activities	Works full duties, part time	Avoids resting in bed entirely
2299_2003	2003	49	1	female	physio	29	yes	no	10-25%	no	NA	yes	NA	NA	NA	NA	NA	NA	NA	NA	NA	No	NA	NA	NA	NA	NA	yes	NA	NA	NA	NA	yes	yes	NA	yes	NA	NA	NA	Yes	Limits activities to light exertion	Works light duties, part time	Rests in bed only when pain is severe
2300_2003	2003	37	1	female	physio	15	no	yes	26-50%	yes	no	yes	NA	NA	NA	NA	NA	NA	NA	NA	NA	No	NA	yes	NA	yes	NA	NA	NA	yes	NA	NA	NA	yes	NA	NA	NA	NA	NA	No	Avoids only painful activities	Works light duties, part time	Avoids resting in bed entirely
2301_2003	2003	49	1	female	physio	28	no	yes	51-75%	yes	yes	yes	NA	NA	NA	NA	NA	NA	NA	NA	NA	No	NA	NA	NA	yes	yes	NA	NA	NA	NA	NA	NA	yes	NA	yes	yes	NA	NA	No	Limits activities to moderate exertion	Works full duties, part time	Avoids resting in bed entirely
2302_2003	2003	43	1	female	physio	22	no	yes	10-25%	no	no	NA	NA	NA	NA	NA	NA	NA	NA	NA	NA	NA	NA	NA	NA	NA	yes	NA	NA	yes	NA	NA	NA	yes	yes	yes	NA	NA	NA	No	Limits activities to moderate exertion	Works full duties, part time	Avoids resting in bed entirely
2304_2003	2003	34	1	female	physio	13	no	yes	51-75%	yes	yes	yes	NA	NA	NA	NA	NA	NA	NA	NA	NA	No	NA	NA	NA	yes	NA	NA	NA	yes	NA	NA	NA	yes	NA	NA	NA	NA	NA	No	Avoids only painful activities	Works light duties, full time	Avoids resting in bed as much as possible
2305_2003	2003	40	1	female	physio	10	yes	yes	26-50%	no	NA	yes	NA	NA	NA	NA	NA	NA	NA	NA	NA	No	yes	NA	NA	yes	NA	NA	NA	NA	NA	NA	yes	NA	NA	yes	yes	NA	NA	No	Limits activities to light exertion	Works light duties, part time	Avoids resting in bed entirely
2306_2003	2003	36	1	female	physio	15	yes	no	51-75%	no	NA	yes	NA	NA	NA	NA	NA	NA	NA	NA	NA	No	NA	yes	NA	yes	NA	NA	NA	yes	NA	NA	yes	yes	NA	yes	NA	NA	NA	No	Avoids only painful activities	Works light duties, full time	Avoids resting in bed entirely
2307_2003	2003	37	1	female	physio	14	no	yes	More than 75%	no	no	yes	NA	NA	NA	NA	NA	NA	NA	NA	NA	No	NA	yes	NA	yes	NA	NA	NA	yes	NA	NA	NA	yes	NA	NA	NA	NA	NA	Yes	Does not limit any activities	Works full duties, part time	Avoids resting in bed entirely
2308_2003	2003	30	1	female	physio	8	yes	yes	26-50%	no	NA	NA	NA	NA	NA	NA	yes	NA	NA	NA	NA	No	yes	NA	NA	yes	NA	NA	NA	yes	NA	NA	yes	yes	NA	yes	yes	NA	NA	No	Limits activities to light exertion	Works light duties, part time	Rests in bed only when pain is severe
2310_2003	2003	31	1	female	physio	7	yes	yes	26-50%	yes	yes	yes	NA	NA	NA	NA	NA	NA	NA	NA	NA	No	NA	NA	NA	yes	NA	NA	NA	yes	NA	NA	NA	yes	NA	yes	NA	NA	NA	No	Avoids only painful activities	Works light duties, full time	Avoids resting in bed entirely
2311_2003	2003	47	1	female	physio	26	no	yes	10-25%	yes	no	yes	NA	NA	NA	NA	NA	NA	NA	NA	NA	No	NA	yes	NA	yes	yes	NA	NA	yes	NA	NA	NA	yes	NA	NA	yes	NA	NA	No	Avoids only painful activities	Works light duties, part time	Rests in bed only when pain is severe
2313_2003	2003	45	1	female	physio	24	yes	yes	51-75%	yes	yes	yes	NA	NA	NA	NA	NA	NA	NA	NA	NA	No	NA	NA	NA	yes	yes	NA	NA	NA	NA	NA	yes	NA	NA	yes	yes	NA	NA	No	Avoids only painful activities	Works light duties, full time	Avoids resting in bed entirely
2315_2003	2003	28	1	female	physio	6	no	yes	51-75%	yes	yes	yes	NA	NA	NA	NA	NA	NA	NA	NA	NA	No	NA	yes	NA	yes	yes	NA	NA	NA	NA	NA	NA	yes	NA	NA	NA	NA	NA	No	Avoids only painful activities	Works light duties, part time	Avoids resting in bed as much as possible
2317_2003	2003	46	1	female	physio	25	no	yes	10-25%	no	Not applicable	yes	NA	NA	NA	NA	NA	NA	NA	NA	NA	No	NA	NA	NA	yes	NA	NA	NA	NA	NA	NA	NA	yes	NA	yes	NA	NA	yes	No	Avoids only painful activities	Works light duties, full time	Avoids resting in bed as much as possible
2318_2003	2003	37	1	male	physio	12	yes	no	51-75%	yes	yes	yes	NA	NA	NA	NA	NA	NA	NA	NA	NA	No	yes	yes	NA	yes	yes	NA	NA	yes	NA	NA	yes	yes	yes	yes	yes	NA	NA	Yes	Avoids only painful activities	Works light duties, full time	Avoids resting in bed entirely
2324_2003	2003	39	1	female	physio	17	yes	no	26-50%	yes	no	yes	NA	NA	NA	NA	NA	NA	NA	NA	NA	No	NA	NA	NA	yes	yes	yes	NA	NA	NA	NA	NA	yes	NA	yes	NA	NA	NA	Yes	Limits activities to light exertion	Works light duties, full time	Avoids resting in bed as much as possible
2326_2003	2003	48	1	female	physio	27	no	yes	26-50%	yes	yes	yes	NA	NA	NA	NA	NA	NA	NA	NA	NA	No	NA	NA	NA	yes	yes	NA	NA	NA	NA	NA	NA	NA	NA	NA	yes	yes	yes	No	Avoids only painful activities	Works light duties, full time	Rests in bed only when pain is severe
2327_2003	2003	32	1	female	physio	11	no	yes	26-50%	yes	no	yes	NA	NA	NA	NA	NA	NA	NA	NA	NA	No	NA	yes	NA	yes	yes	NA	NA	yes	NA	NA	NA	NA	NA	yes	NA	yes	NA	No	Limits activities to moderate exertion	Works light duties, part time	Avoids resting in bed entirely
2328_2003	2003	37	1	male	physio	16	yes	no	26-50%	yes	no	yes	NA	NA	NA	NA	NA	NA	NA	NA	NA	No	NA	yes	NA	yes	NA	NA	NA	yes	NA	NA	NA	yes	NA	yes	NA	NA	NA	No	Avoids only painful activities	Works full duties, part time	Avoids resting in bed entirely
2329_2003	2003	56	1	female	physio	34	yes	yes	51-75%	no	NA	yes	NA	NA	NA	NA	NA	NA	NA	NA	NA	No	NA	yes	NA	yes	yes	yes	NA	NA	NA	NA	NA	NA	yes	yes	NA	NA	NA	No	Limits activities to light exertion	Works light duties, full time	Avoids resting in bed entirely
2332_2003	2003	45	1	female	physio	19	yes	no	26-50%	no	NA	yes	NA	NA	NA	NA	NA	NA	NA	NA	NA	No	NA	NA	NA	yes	NA	NA	NA	yes	NA	NA	NA	yes	NA	NA	NA	NA	NA	No	Does not limit any activities	Works light duties, full time	Avoids resting in bed entirely
2333_2003	2003	48	1	female	physio	26	yes	yes	26-50%	yes	no	yes	NA	NA	NA	NA	NA	NA	NA	NA	NA	No	NA	NA	NA	yes	yes	yes	NA	NA	NA	NA	NA	NA	NA	NA	yes	NA	yes	No	Limits activities to light exertion	Works full duties, part time	Avoids resting in bed as much as possible
2334_2003	2003	31	1	male	physio	10	yes	no	26-50%	yes	no	yes	NA	NA	NA	NA	NA	NA	NA	NA	NA	No	yes	NA	NA	yes	NA	NA	NA	yes	NA	NA	yes	NA	NA	yes	NA	NA	NA	Yes	Limits activities to light exertion	Works light duties, part time	Avoids resting in bed as much as possible
2337_2003	2003	35	1	female	physio	13	no	yes	51-75%	no	NA	yes	NA	NA	NA	NA	NA	NA	NA	NA	NA	No	NA	yes	NA	yes	yes	NA	NA	NA	NA	NA	NA	yes	NA	NA	NA	NA	NA	No	Avoids only painful activities	Works light duties, part time	Rests in bed only when pain is severe
2338_2003	2003	38	1	female	physio	17	yes	no	less than 10%	no	NA	yes	NA	NA	NA	NA	NA	NA	NA	NA	yes	No	yes	NA	NA	yes	NA	NA	NA	yes	NA	NA	NA	yes	NA	NA	NA	yes	NA	No	Limits activities to light exertion	Works light duties, part time	Avoids resting in bed as much as possible
2340_2003	2003	33	1	female	physio	11	no	yes	51-75%	no	Not applicable	yes	NA	NA	NA	NA	NA	NA	NA	NA	NA	No	NA	NA	NA	yes	yes	NA	NA	NA	NA	NA	NA	NA	NA	yes	NA	NA	NA	No	Limits activities to light exertion	Works light duties, part time	Avoids resting in bed as much as possible
2341_2003	2003	48	1	female	physio	25	yes	yes	51-75%	no	no	yes	NA	NA	NA	NA	NA	NA	NA	NA	NA	No	NA	yes	NA	yes	NA	NA	NA	yes	NA	NA	NA	yes	NA	yes	NA	NA	NA	No	Does not limit any activities	Works light duties, full time	Avoids resting in bed entirely
2342_2003	2003	46	1	female	physio	26	yes	yes	More than 75%	no	NA	yes	NA	NA	NA	NA	NA	NA	NA	NA	NA	No	yes	yes	NA	yes	NA	NA	NA	yes	NA	NA	NA	yes	NA	NA	yes	yes	NA	Yes	Limits activities to moderate exertion	Works light duties, part time	Avoids resting in bed as much as possible
2343_2003	2003	47	1	female	physio	23	yes	no	10-25%	yes	no	yes	NA	NA	NA	NA	NA	NA	NA	NA	NA	No	NA	NA	NA	yes	yes	NA	NA	NA	NA	NA	NA	NA	NA	yes	NA	NA	yes	Yes	Avoids only painful activities	Remains off work	Rests in bed only when pain is severe
2344_2003	2003	41	1	female	physio	20	no	no	10-25%	yes	yes	yes	NA	NA	NA	NA	NA	NA	NA	NA	NA	No	yes	NA	NA	yes	NA	NA	NA	yes	NA	NA	NA	yes	NA	yes	NA	NA	NA	No	Avoids only painful activities	Works full duties, part time	Avoids resting in bed entirely
2347_2003	2003	41	1	female	physio	21	yes	no	26-50%	yes	yes	yes	NA	NA	NA	NA	NA	NA	NA	NA	NA	No	NA	NA	NA	yes	NA	NA	NA	yes	NA	NA	NA	yes	NA	yes	NA	NA	yes	No	Avoids only painful activities	Works light duties, full time	Avoids resting in bed entirely
2349_2003	2003	58	1	female	physio	37	yes	yes	51-75%	no	NA	NA	NA	NA	NA	NA	NA	NA	NA	NA	NA	No	NA	NA	NA	yes	NA	NA	NA	yes	NA	NA	NA	yes	NA	NA	NA	NA	NA	No	Limits activities to moderate exertion	Works light duties, full time	Avoids resting in bed entirely
2351_2003	2003	33	1	female	physio	10	no	yes	less than 10%	yes	yes	yes	NA	NA	NA	NA	NA	NA	NA	NA	NA	No	NA	NA	NA	yes	NA	yes	NA	yes	NA	NA	NA	yes	NA	yes	NA	NA	yes	No	Avoids only painful activities	Works light duties, full time	Avoids resting in bed as much as possible
2352_2003	2003	34	1	male	physio	8	no	yes	10-25%	no	NA	yes	NA	NA	NA	NA	NA	NA	NA	NA	NA	No	NA	NA	NA	yes	NA	NA	NA	NA	NA	NA	yes	yes	NA	yes	NA	NA	NA	Yes	Avoids only painful activities	Works light duties, part time	Avoids resting in bed as much as possible
2354_2003	2003	28	1	female	physio	7	no	yes	51-75%	yes	yes	yes	NA	NA	NA	NA	NA	NA	NA	NA	NA	No	NA	yes	NA	yes	yes	NA	NA	yes	NA	NA	NA	yes	NA	NA	NA	NA	NA	Yes	Does not limit any activities	Works full duties, full time	Avoids resting in bed entirely
2356_2003	2003	39	1	male	physio	19	no	no	10-25%	no	no	yes	NA	NA	NA	NA	NA	NA	NA	NA	NA	No	NA	NA	NA	yes	NA	NA	NA	NA	NA	NA	NA	yes	NA	NA	NA	NA	NA	No	Limits activities to light exertion	Works light duties, part time	Avoids resting in bed entirely
2357_2003	2003	47	1	male	physio	16	no	yes	26-50%	yes	no	yes	NA	NA	NA	NA	NA	NA	NA	NA	NA	No	NA	NA	NA	yes	NA	NA	NA	yes	NA	NA	NA	NA	yes	yes	yes	NA	NA	No	Avoids only painful activities	Works full duties, full time	Avoids resting in bed entirely
2360_2003	2003	40	1	female	physio	11	no	yes	26-50%	no	NA	yes	NA	NA	NA	NA	NA	NA	NA	NA	NA	No	NA	NA	NA	NA	yes	NA	NA	yes	NA	NA	NA	yes	NA	yes	NA	NA	NA	No	Does not limit any activities	Works light duties, part time	Avoids resting in bed entirely
2361_2003	2003	44	1	female	physio	22	yes	no	26-50%	no	NA	yes	NA	NA	NA	NA	NA	NA	NA	NA	NA	No	NA	NA	NA	NA	NA	NA	NA	NA	NA	NA	yes	yes	NA	yes	NA	NA	yes	No	Limits activities to moderate exertion	Works light duties, part time	Avoids resting in bed entirely
2363_2003	2003	35	1	female	physio	13	no	yes	More than 75%	yes	no	yes	NA	NA	NA	NA	NA	NA	NA	NA	NA	No	NA	NA	NA	yes	NA	NA	NA	yes	NA	NA	NA	yes	NA	NA	NA	NA	NA	No	Avoids only painful activities	Works light duties, full time	Avoids resting in bed entirely
2364_2003	2003	28	1	female	physio	NA	no	yes	51-75%	no	NA	yes	NA	NA	NA	NA	NA	NA	NA	NA	NA	No	NA	yes	NA	yes	yes	NA	NA	yes	NA	NA	NA	NA	NA	yes	NA	NA	NA	Yes	Avoids only painful activities	Works light duties, part time	Avoids resting in bed as much as possible
2366_2003	2003	48	1	female	physio	27	yes	yes	26-50%	no	NA	yes	NA	NA	NA	NA	NA	NA	NA	NA	NA	No	NA	NA	NA	yes	NA	yes	NA	NA	NA	NA	NA	yes	NA	yes	NA	NA	yes	No	Avoids only painful activities	Works full duties, part time	Avoids resting in bed entirely
2370_2003	2003	38	1	female	physio	17	no	yes	26-50%	yes	no	yes	NA	NA	NA	NA	NA	NA	NA	NA	NA	No	NA	yes	NA	yes	yes	NA	NA	yes	NA	NA	NA	yes	NA	NA	NA	NA	NA	Yes	Limits activities to moderate exertion	Works light duties, part time	Avoids resting in bed entirely
2371_2003	2003	39	1	female	physio	18	no	yes	51-75%	yes	no	yes	NA	NA	NA	NA	NA	NA	NA	NA	NA	No	NA	yes	NA	yes	yes	NA	NA	yes	NA	NA	NA	yes	NA	NA	NA	NA	NA	No	Does not limit any activities	Works full duties, full time	Avoids resting in bed entirely
2372_2003	2003	43	1	female	physio	22	yes	yes	51-75%	yes	yes	yes	NA	NA	NA	NA	NA	NA	NA	NA	NA	No	NA	NA	NA	yes	NA	NA	NA	yes	NA	NA	yes	yes	NA	yes	NA	NA	yes	No	Avoids only painful activities	Works light duties, full time	Avoids resting in bed as much as possible
2373_2003	2003	41	1	female	physio	20	yes	yes	26-50%	yes	no	yes	NA	NA	NA	NA	NA	NA	NA	NA	NA	No	NA	NA	NA	yes	NA	NA	NA	NA	NA	NA	NA	yes	NA	NA	NA	NA	yes	No	Avoids only painful activities	Remains off work	Avoids resting in bed entirely
2374_2003	2003	55	1	male	physio	NA	yes	yes	26-50%	yes	yes	yes	NA	NA	NA	NA	NA	NA	NA	NA	NA	No	NA	NA	NA	yes	yes	NA	NA	NA	NA	NA	yes	yes	NA	NA	NA	NA	yes	Yes	Avoids only painful activities	Works light duties, part time	Avoids resting in bed as much as possible
2375_2003	2003	44	1	female	physio	22	no	yes	51-75%	no	NA	yes	NA	NA	NA	NA	NA	NA	NA	NA	NA	No	NA	yes	NA	NA	yes	NA	NA	yes	NA	NA	NA	yes	NA	NA	NA	NA	NA	No	Avoids only painful activities	Works full duties, part time	Avoids resting in bed entirely
2379_2003	2003	43	1	female	physio	8	yes	no	26-50%	yes	yes	NA	NA	NA	NA	NA	NA	NA	NA	NA	NA	Yes	NA	NA	NA	yes	NA	NA	NA	NA	NA	NA	NA	yes	NA	NA	NA	NA	yes	No	Avoids only painful activities	Works light duties, part time	Avoids resting in bed entirely
2381_2003	2003	51	1	female	physio	29	yes	yes	26-50%	yes	no	yes	NA	NA	NA	NA	NA	NA	NA	NA	NA	No	NA	yes	NA	yes	NA	NA	NA	yes	NA	NA	NA	NA	NA	NA	NA	NA	NA	No	Does not limit any activities	Works full duties, full time	Avoids resting in bed entirely
2383_2003	2003	34	1	female	physio	11	yes	no	51-75%	no	no	yes	NA	NA	NA	NA	NA	NA	NA	NA	NA	No	NA	NA	NA	yes	NA	NA	NA	NA	NA	NA	NA	yes	NA	yes	NA	NA	NA	No	Avoids only painful activities	Works light duties, full time	Avoids resting in bed entirely
2388_2003	2003	49	1	female	physio	26	no	yes	26-50%	no	no	NA	NA	NA	NA	NA	NA	NA	NA	NA	yes	No	NA	NA	NA	yes	yes	NA	NA	yes	NA	NA	NA	NA	NA	yes	NA	NA	NA	Yes	Avoids only painful activities	Works light duties, part time	Avoids resting in bed as much as possible
2390_2003	2003	44	1	female	physio	23	no	yes	26-50%	yes	no	yes	NA	NA	NA	NA	NA	NA	NA	NA	NA	No	NA	yes	NA	NA	yes	NA	NA	NA	NA	NA	NA	NA	NA	NA	NA	NA	NA	Yes	Avoids only painful activities	Works light duties, full time	Avoids resting in bed entirely
2392_2003	2003	36	1	male	physio	14	yes	yes	26-50%	no	NA	yes	NA	NA	NA	NA	NA	NA	NA	NA	NA	No	NA	yes	NA	yes	NA	NA	NA	yes	NA	NA	yes	NA	yes	yes	NA	NA	NA	Yes	Avoids only painful activities	Works full duties, full time	Avoids resting in bed as much as possible
2395_2003	2003	40	1	female	physio	20	yes	yes	10-25%	no	NA	yes	NA	NA	NA	NA	NA	NA	NA	NA	NA	No	NA	NA	NA	yes	NA	NA	NA	NA	NA	NA	NA	yes	NA	NA	NA	NA	NA	Yes	Avoids only painful activities	Remains off work	Rests in bed only when pain is severe
2396_2003	2003	43	1	female	physio	20	yes	yes	51-75%	yes	no	yes	NA	NA	NA	NA	NA	NA	NA	NA	NA	No	NA	NA	NA	yes	NA	NA	NA	yes	NA	NA	NA	yes	NA	NA	NA	NA	NA	No	Avoids only painful activities	Works light duties, part time	Rests in bed only when pain is severe
2397_2003	2003	32	1	male	physio	11	no	yes	10-25%	no	NA	yes	NA	NA	NA	NA	NA	NA	NA	NA	NA	No	NA	NA	NA	yes	yes	NA	NA	yes	NA	NA	NA	NA	NA	yes	NA	NA	NA	Yes	Avoids only painful activities	Works full duties, part time	Avoids resting in bed as much as possible
2399_2003	2003	28	1	female	physio	7	yes	no	51-75%	yes	yes	yes	NA	NA	NA	NA	NA	NA	NA	NA	NA	No	NA	yes	NA	yes	NA	yes	NA	NA	NA	NA	NA	yes	NA	NA	NA	NA	NA	No	Limits activities to moderate exertion	NA	Rests in bed only when pain is severe
2400_2003	2003	36	1	female	physio	8	no	yes	26-50%	yes	no	yes	NA	NA	NA	NA	NA	NA	NA	NA	NA	No	NA	NA	NA	yes	NA	NA	NA	yes	NA	NA	NA	yes	NA	NA	NA	NA	NA	No	Avoids only painful activities	Works light duties, full time	Avoids resting in bed entirely
2401_2003	2003	31	1	female	physio	9	yes	no	26-50%	yes	no	yes	NA	NA	NA	NA	NA	NA	NA	NA	NA	No	NA	yes	NA	NA	NA	NA	NA	yes	NA	NA	yes	yes	NA	yes	NA	NA	NA	No	Does not limit any activities	Works full duties, part time	Avoids resting in bed entirely
2404_2003	2003	34	1	female	physio	13	no	yes	26-50%	no	NA	yes	NA	NA	NA	NA	NA	NA	NA	NA	NA	No	NA	NA	NA	yes	NA	NA	NA	yes	NA	NA	NA	yes	NA	NA	NA	NA	NA	No	Does not limit any activities	Works full duties, part time	Avoids resting in bed entirely
2405_2003	2003	30	1	female	physio	10	yes	no	26-50%	no	NA	NA	NA	NA	NA	NA	yes	NA	NA	NA	NA	No	NA	yes	NA	yes	NA	NA	NA	NA	NA	NA	yes	yes	NA	yes	yes	NA	yes	No	Limits activities to moderate exertion	Works light duties, part time	Rests in bed only when pain is severe
2406_2003	2003	46	1	female	physio	12	yes	yes	26-50%	yes	no	yes	NA	NA	NA	NA	NA	NA	NA	NA	NA	No	NA	NA	NA	yes	NA	yes	NA	NA	NA	NA	NA	yes	NA	yes	NA	NA	NA	No	Limits activities to light exertion	Remains off work	Avoids resting in bed as much as possible
2409_2003	2003	53	1	female	physio	32	no	no	26-50%	no	no	yes	NA	NA	NA	NA	NA	NA	NA	NA	NA	No	NA	yes	NA	NA	NA	NA	NA	NA	NA	NA	NA	yes	NA	NA	NA	yes	NA	No	Avoids only painful activities	Works light duties, part time	Avoids resting in bed entirely
2410_2003	2003	42	1	female	physio	21	yes	no	51-75%	yes	no	yes	NA	NA	NA	NA	NA	NA	NA	NA	NA	No	NA	NA	NA	yes	yes	NA	NA	yes	NA	NA	NA	yes	NA	yes	NA	NA	yes	No	Avoids only painful activities	Works light duties, part time	Rests in bed only when pain is severe
2413_2003	2003	53	1	female	physio	30	no	yes	26-50%	yes	no	NA	NA	NA	NA	NA	NA	NA	NA	NA	NA	No	NA	NA	NA	yes	yes	NA	NA	yes	NA	NA	yes	yes	NA	yes	yes	NA	NA	No	Avoids only painful activities	Works light duties, full time	Avoids resting in bed as much as possible
2419_2003	2003	42	1	female	physio	20	no	yes	More than 75%	no	NA	NA	NA	NA	NA	NA	NA	NA	NA	NA	NA	No	NA	yes	NA	yes	yes	NA	NA	yes	NA	NA	NA	NA	NA	NA	NA	NA	NA	No	Limits activities to moderate exertion	Works full duties, full time	Avoids resting in bed entirely
2422_2003	2003	35	1	female	physio	16	yes	yes	26-50%	yes	yes	yes	NA	NA	NA	NA	NA	NA	NA	NA	NA	No	NA	NA	NA	yes	yes	NA	NA	NA	NA	NA	yes	NA	NA	yes	NA	NA	yes	Yes	Avoids only painful activities	Works light duties, full time	Rests in bed only when pain is severe
2424_2003	2003	32	1	female	physio	7	no	yes	26-50%	no	NA	yes	NA	NA	NA	NA	NA	NA	NA	NA	NA	No	NA	NA	NA	yes	yes	NA	NA	yes	NA	NA	NA	yes	NA	NA	yes	NA	NA	No	Avoids only painful activities	Works light duties, full time	Avoids resting in bed entirely
2426_2003	2003	45	1	female	physio	16	no	yes	26-50%	yes	yes	yes	NA	NA	NA	NA	NA	NA	NA	NA	NA	No	NA	yes	NA	yes	yes	NA	NA	yes	NA	NA	NA	yes	NA	NA	NA	NA	NA	No	Avoids only painful activities	Works full duties, full time	Avoids resting in bed entirely
2428_2003	2003	51	1	male	physio	26	yes	no	51-75%	yes	yes	yes	NA	NA	NA	NA	NA	NA	NA	NA	NA	No	NA	NA	NA	yes	NA	NA	NA	yes	NA	NA	NA	yes	NA	yes	NA	NA	NA	No	Limits activities to moderate exertion	Works light duties, full time	Avoids resting in bed as much as possible
2429_2003	2003	31	1	female	physio	8	yes	no	26-50%	no	no	NA	NA	NA	NA	NA	yes	NA	NA	NA	NA	No	yes	NA	NA	NA	NA	NA	NA	NA	NA	NA	yes	yes	NA	NA	NA	NA	yes	No	Limits activities to light exertion	Works light duties, part time	Rests in bed only when pain is severe
2430_2003	2003	39	1	female	physio	7	no	yes	26-50%	no	NA	yes	NA	NA	NA	NA	NA	NA	NA	NA	NA	No	NA	yes	yes	yes	yes	NA	NA	yes	NA	NA	NA	yes	NA	NA	NA	NA	NA	No	Limits activities to moderate exertion	Works light duties, full time	Rests in bed only when pain is severe
2431_2003	2003	36	1	female	physio	15	no	yes	26-50%	yes	no	yes	NA	NA	NA	NA	NA	NA	NA	NA	NA	No	NA	NA	NA	yes	NA	NA	NA	yes	NA	NA	NA	yes	NA	NA	NA	NA	NA	No	Does not limit any activities	Works full duties, part time	Avoids resting in bed entirely
2434_2003	2003	29	1	male	physio	7	no	yes	10-25%	yes	no	yes	NA	NA	NA	NA	NA	NA	NA	NA	NA	No	NA	yes	NA	yes	NA	NA	NA	yes	NA	NA	NA	yes	NA	NA	yes	NA	NA	Yes	Avoids only painful activities	Works light duties, full time	Avoids resting in bed entirely
2436_2003	2003	37	1	female	physio	15	no	yes	26-50%	yes	no	yes	NA	NA	NA	NA	NA	NA	NA	NA	NA	No	yes	NA	NA	NA	NA	NA	NA	NA	NA	NA	yes	yes	NA	NA	yes	NA	NA	No	Avoids only painful activities	Remains off work	Avoids resting in bed as much as possible
2437_2003	2003	38	1	female	physio	9	no	yes	26-50%	yes	yes	yes	NA	NA	NA	NA	NA	NA	NA	NA	NA	No	NA	NA	NA	yes	yes	NA	NA	yes	NA	NA	NA	yes	NA	yes	NA	NA	NA	No	Avoids only painful activities	Works light duties, full time	Avoids resting in bed as much as possible
2438_2003	2003	46	1	female	physio	25	yes	yes	51-75%	yes	no	yes	NA	NA	NA	NA	NA	NA	NA	NA	NA	No	yes	NA	NA	yes	NA	NA	NA	yes	NA	NA	NA	NA	NA	NA	NA	NA	yes	No	Avoids only painful activities	Works light duties, part time	Avoids resting in bed as much as possible
2440_2003	2003	40	1	female	physio	19	yes	no	51-75%	yes	no	yes	NA	NA	NA	NA	NA	NA	NA	NA	NA	No	yes	NA	NA	yes	NA	NA	NA	NA	NA	NA	yes	yes	yes	yes	yes	NA	NA	No	Avoids only painful activities	Works light duties, part time	Avoids resting in bed entirely
2443_2003	2003	37	1	female	physio	16	no	yes	26-50%	yes	yes	NA	NA	NA	NA	NA	NA	NA	NA	NA	NA	No	NA	NA	NA	yes	NA	NA	NA	yes	NA	NA	NA	yes	NA	yes	NA	yes	NA	Yes	Avoids only painful activities	Works full duties, part time	Avoids resting in bed as much as possible
2444_2003	2003	54	1	female	physio	33	yes	yes	26-50%	no	no	NA	NA	NA	NA	NA	NA	NA	NA	NA	NA	No	NA	NA	NA	yes	NA	NA	NA	NA	NA	NA	NA	NA	NA	yes	yes	NA	yes	No	Avoids only painful activities	Works light duties, part time	Avoids resting in bed as much as possible
2445_2003	2003	54	1	female	physio	33	no	yes	10-25%	no	NA	yes	NA	NA	NA	NA	NA	NA	NA	NA	NA	No	NA	yes	NA	yes	yes	NA	NA	yes	NA	NA	NA	yes	NA	NA	NA	NA	NA	No	Limits activities to moderate exertion	Works full duties, part time	Avoids resting in bed entirely
2446_2003	2003	26	1	female	physio	5	no	yes	51-75%	yes	yes	yes	NA	NA	NA	NA	NA	NA	NA	NA	NA	No	NA	yes	NA	yes	yes	NA	NA	yes	NA	NA	NA	yes	NA	NA	NA	NA	NA	No	Limits activities to light exertion	Works light duties, full time	Avoids resting in bed entirely
2447_2003	2003	33	1	female	physio	12	no	yes	26-50%	yes	yes	yes	NA	NA	NA	NA	NA	NA	NA	NA	NA	No	NA	NA	NA	yes	yes	NA	NA	yes	NA	NA	NA	NA	NA	NA	NA	NA	NA	No	Avoids only painful activities	Works light duties, part time	Avoids resting in bed entirely
2448_2003	2003	51	1	female	physio	24	no	yes	51-75%	yes	no	yes	NA	NA	NA	NA	NA	NA	NA	NA	NA	Yes	NA	yes	NA	yes	NA	NA	NA	NA	NA	NA	NA	yes	NA	yes	NA	NA	NA	No	Avoids only painful activities	Remains off work	Avoids resting in bed as much as possible
2451_2003	2003	31	1	female	physio	10	yes	no	26-50%	yes	yes	NA	NA	NA	NA	NA	NA	NA	NA	NA	NA	No	NA	NA	NA	yes	yes	NA	NA	NA	NA	yes	NA	NA	NA	yes	NA	NA	yes	No	Avoids only painful activities	Works light duties, part time	Avoids resting in bed as much as possible
2454_2003	2003	33	1	female	physio	11	no	yes	10-25%	yes	no	yes	NA	NA	NA	NA	NA	NA	NA	NA	NA	No	NA	NA	NA	yes	NA	NA	NA	NA	NA	NA	NA	yes	NA	yes	yes	NA	NA	No	Avoids only painful activities	Works light duties, full time	Avoids resting in bed as much as possible
2457_2003	2003	32	1	female	physio	NA	no	yes	less than 10%	no	no	yes	NA	NA	NA	NA	NA	NA	NA	NA	NA	No	NA	yes	NA	NA	yes	NA	NA	yes	NA	NA	NA	NA	NA	NA	NA	yes	NA	No	Limits activities to moderate exertion	Works light duties, full time	Avoids resting in bed entirely
2458_2003	2003	29	1	male	physio	7	yes	no	26-50%	no	no	yes	NA	NA	NA	NA	NA	NA	NA	NA	NA	No	NA	yes	NA	yes	yes	NA	NA	yes	NA	NA	yes	yes	yes	yes	yes	NA	NA	Yes	Avoids only painful activities	Works light duties, full time	Avoids resting in bed as much as possible
2462_2003	2003	41	1	female	physio	20	yes	no	51-75%	yes	no	yes	NA	NA	NA	NA	NA	NA	NA	NA	NA	No	NA	NA	NA	yes	yes	NA	NA	yes	NA	NA	yes	yes	NA	yes	yes	NA	NA	No	Limits activities to moderate exertion	Works light duties, full time	Avoids resting in bed entirely
2464_2003	2003	48	1	female	physio	25	no	no	10-25%	no	no	yes	NA	NA	NA	NA	NA	NA	NA	NA	NA	No	NA	yes	NA	yes	NA	NA	NA	yes	NA	NA	NA	yes	NA	NA	NA	NA	NA	No	Limits activities to moderate exertion	Works light duties, full time	Avoids resting in bed entirely
2465_2003	2003	49	1	female	physio	25	no	yes	26-50%	yes	no	yes	NA	NA	NA	NA	NA	NA	NA	NA	NA	No	NA	NA	NA	yes	NA	NA	NA	yes	NA	NA	yes	yes	NA	yes	NA	NA	NA	No	Avoids only painful activities	Works light duties, full time	Avoids resting in bed entirely
2467_2003	2003	56	1	female	physio	32	no	yes	10-25%	yes	yes	yes	NA	NA	NA	NA	NA	NA	NA	NA	NA	No	NA	NA	NA	yes	yes	NA	NA	yes	NA	NA	NA	yes	NA	NA	NA	NA	NA	No	Avoids only painful activities	Works light duties, full time	Rests in bed only when pain is severe
2470_2003	2003	52	1	female	physio	30	no	yes	26-50%	no	NA	yes	NA	NA	NA	NA	NA	NA	NA	NA	NA	No	NA	yes	NA	yes	NA	NA	NA	yes	NA	NA	NA	yes	NA	yes	yes	NA	NA	No	Does not limit any activities	Works full duties, part time	Avoids resting in bed entirely
2471_2003	2003	45	1	male	physio	23	no	yes	26-50%	yes	no	yes	NA	NA	NA	NA	NA	NA	NA	NA	NA	No	NA	NA	NA	yes	yes	NA	NA	yes	NA	NA	NA	NA	NA	NA	NA	NA	NA	No	Avoids only painful activities	Works light duties, full time	Avoids resting in bed entirely
2477_2003	2003	33	1	female	physio	12	no	yes	26-50%	yes	yes	yes	NA	NA	NA	NA	NA	NA	NA	NA	NA	No	NA	NA	NA	yes	NA	NA	NA	yes	NA	NA	yes	yes	NA	NA	NA	NA	NA	Yes	Limits activities to moderate exertion	Works light duties, full time	Avoids resting in bed as much as possible
2478_2003	2003	31	1	female	physio	10	yes	yes	51-75%	yes	yes	yes	NA	NA	NA	NA	NA	NA	NA	NA	NA	No	NA	yes	NA	NA	yes	NA	NA	yes	NA	NA	NA	yes	NA	yes	NA	NA	NA	No	Does not limit any activities	Works light duties, full time	Avoids resting in bed entirely
2479_2003	2003	33	1	female	physio	11	no	yes	51-75%	no	NA	yes	NA	NA	NA	NA	NA	NA	NA	NA	NA	No	NA	yes	NA	yes	yes	NA	NA	yes	NA	NA	NA	NA	NA	NA	NA	NA	NA	Yes	Does not limit any activities	Works full duties, full time	Avoids resting in bed entirely
2481_2003	2003	55	1	male	physio	26	no	yes	26-50%	yes	yes	NA	NA	NA	NA	NA	NA	NA	NA	NA	NA	No	NA	NA	NA	yes	yes	NA	NA	yes	NA	NA	yes	NA	NA	yes	NA	yes	NA	No	Avoids only painful activities	Remains off work	Avoids resting in bed as much as possible
2482_2003	2003	35	1	female	physio	14	yes	yes	51-75%	yes	yes	yes	NA	NA	NA	NA	NA	NA	NA	NA	NA	No	NA	NA	NA	yes	NA	NA	NA	yes	NA	NA	NA	NA	NA	NA	NA	NA	NA	No	Avoids only painful activities	Works light duties, full time	Avoids resting in bed as much as possible
2486_2003	2003	29	1	female	physio	8	yes	no	26-50%	no	NA	NA	NA	NA	NA	NA	yes	NA	NA	NA	NA	No	NA	NA	NA	yes	NA	NA	NA	yes	NA	NA	NA	yes	NA	yes	NA	NA	yes	No	Avoids only painful activities	Works light duties, full time	Avoids resting in bed entirely
2487_2003	2003	42	1	female	physio	15	no	yes	26-50%	no	NA	yes	NA	NA	NA	NA	NA	NA	NA	NA	NA	No	NA	yes	NA	yes	yes	NA	NA	NA	NA	NA	NA	yes	NA	NA	NA	NA	NA	No	Avoids only painful activities	Works light duties, part time	Avoids resting in bed entirely
2490_2003	2003	49	1	female	physio	27	yes	no	26-50%	yes	no	yes	NA	NA	NA	NA	NA	NA	NA	NA	NA	No	NA	NA	NA	yes	NA	NA	NA	NA	NA	NA	NA	yes	NA	yes	NA	NA	NA	No	Avoids only painful activities	Works light duties, part time	Avoids resting in bed entirely
2492_2003	2003	46	1	female	physio	24	yes	yes	51-75%	yes	yes	yes	NA	NA	NA	NA	NA	NA	NA	NA	NA	No	NA	yes	NA	yes	yes	NA	NA	yes	NA	NA	NA	yes	NA	NA	NA	NA	yes	No	Avoids only painful activities	Works light duties, full time	Avoids resting in bed entirely
2494_2003	2003	29	1	female	physio	NA	yes	yes	51-75%	yes	yes	yes	NA	NA	NA	NA	NA	NA	NA	NA	NA	No	NA	yes	NA	yes	NA	NA	NA	yes	NA	NA	NA	yes	NA	NA	NA	NA	NA	No	Does not limit any activities	Works full duties, part time	Avoids resting in bed entirely
2497_2003	2003	48	1	female	physio	26	yes	no	26-50%	yes	no	yes	NA	NA	NA	NA	NA	NA	NA	NA	NA	No	NA	NA	NA	yes	yes	yes	NA	yes	NA	NA	yes	yes	NA	NA	NA	NA	NA	No	Avoids only painful activities	Works light duties, part time	Avoids resting in bed as much as possible
2498_2003	2003	30	1	female	physio	8	no	yes	less than 10%	no	no	NA	NA	NA	NA	NA	NA	NA	NA	NA	NA	No	NA	NA	NA	yes	yes	NA	NA	NA	NA	NA	NA	yes	NA	NA	NA	NA	NA	No	Avoids only painful activities	Works light duties, part time	Rests in bed only when pain is severe
2499_2003	2003	41	1	female	physio	21	no	yes	26-50%	yes	no	yes	NA	NA	NA	NA	NA	NA	NA	NA	NA	No	NA	yes	NA	yes	yes	NA	NA	NA	NA	NA	NA	yes	NA	yes	NA	NA	NA	No	Limits activities to light exertion	Works light duties, part time	Avoids resting in bed entirely
2500_2003	2003	38	1	female	physio	16	no	yes	More than 75%	no	no	NA	NA	NA	NA	NA	NA	NA	NA	NA	NA	No	NA	yes	NA	yes	yes	NA	NA	yes	NA	NA	NA	yes	NA	yes	NA	NA	NA	No	Avoids only painful activities	Works light duties, full time	Avoids resting in bed as much as possible
2502_2003	2003	50	1	male	physio	11	yes	yes	51-75%	yes	yes	yes	NA	NA	NA	NA	NA	NA	NA	NA	NA	No	NA	yes	NA	yes	yes	NA	NA	yes	NA	NA	NA	NA	NA	NA	NA	yes	NA	No	Does not limit any activities	Works light duties, part time	Avoids resting in bed as much as possible
2503_2003	2003	36	1	female	physio	15	yes	yes	More than 75%	yes	no	yes	NA	NA	NA	NA	NA	NA	NA	NA	NA	No	NA	yes	NA	NA	NA	NA	NA	yes	NA	NA	NA	yes	yes	yes	yes	NA	NA	No	Avoids only painful activities	Works light duties, part time	Avoids resting in bed entirely
2505_2003	2003	55	1	female	physio	33	no	yes	10-25%	yes	yes	yes	NA	NA	NA	NA	NA	NA	NA	NA	NA	No	NA	yes	NA	NA	NA	NA	NA	yes	NA	NA	NA	yes	NA	NA	NA	NA	NA	No	Does not limit any activities	Works light duties, full time	Avoids resting in bed entirely
2506_2003	2003	40	1	female	physio	19	yes	no	51-75%	no	no	yes	NA	NA	NA	NA	NA	NA	NA	NA	NA	No	NA	yes	NA	yes	yes	NA	NA	yes	NA	NA	NA	NA	NA	yes	NA	NA	yes	No	Does not limit any activities	Works full duties, full time	Avoids resting in bed entirely
2507_2003	2003	40	1	female	physio	17	yes	yes	26-50%	yes	yes	NA	NA	NA	NA	NA	NA	NA	NA	NA	NA	No	NA	NA	NA	yes	yes	NA	NA	yes	NA	NA	NA	yes	NA	yes	NA	NA	NA	Yes	Limits activities to moderate exertion	Works light duties, full time	Avoids resting in bed entirely
2509_2003	2003	54	1	female	physio	32	no	yes	26-50%	yes	yes	yes	NA	NA	NA	NA	NA	NA	NA	NA	NA	No	NA	yes	NA	yes	yes	NA	NA	yes	NA	NA	NA	NA	NA	NA	NA	NA	NA	No	Does not limit any activities	Works full duties, part time	Avoids resting in bed entirely
2511_2003	2003	37	1	female	physio	14	no	yes	26-50%	yes	yes	yes	NA	NA	NA	NA	NA	NA	NA	NA	NA	No	NA	NA	NA	yes	NA	yes	NA	yes	NA	yes	NA	yes	NA	NA	NA	NA	NA	No	Avoids only painful activities	Works full duties, full time	Avoids resting in bed entirely
2513_2003	2003	43	1	female	physio	22	no	no	26-50%	yes	yes	yes	NA	NA	NA	NA	NA	NA	NA	NA	NA	No	NA	NA	NA	yes	NA	NA	NA	NA	NA	NA	NA	yes	NA	NA	NA	NA	NA	No	Avoids only painful activities	Works light duties, full time	Avoids resting in bed entirely
2515_2003	2003	38	1	male	physio	12	no	yes	51-75%	yes	no	yes	NA	NA	NA	NA	NA	NA	NA	NA	NA	No	NA	yes	NA	yes	NA	NA	NA	yes	NA	NA	NA	NA	NA	NA	NA	NA	NA	No	Avoids only painful activities	Works light duties, full time	Avoids resting in bed entirely
2516_2003	2003	40	1	female	physio	18	yes	no	51-75%	yes	yes	yes	NA	NA	NA	NA	NA	NA	NA	NA	NA	No	NA	yes	NA	yes	NA	NA	NA	NA	NA	NA	NA	yes	NA	yes	NA	NA	NA	No	Limits activities to moderate exertion	Works light duties, full time	Avoids resting in bed entirely
2517_2003	2003	35	1	female	physio	13	yes	no	26-50%	no	no	yes	NA	NA	NA	NA	NA	NA	NA	NA	NA	No	NA	NA	NA	yes	NA	NA	NA	yes	NA	NA	NA	yes	NA	yes	NA	NA	NA	No	Avoids only painful activities	Works light duties, full time	Avoids resting in bed entirely
2518_2003	2003	33	1	female	physio	12	no	yes	More than 75%	yes	yes	yes	NA	NA	NA	NA	NA	NA	NA	NA	NA	No	NA	yes	NA	yes	NA	NA	NA	yes	NA	NA	NA	yes	NA	NA	NA	NA	NA	No	Avoids only painful activities	Works light duties, full time	Avoids resting in bed entirely
2520_2003	2003	40	1	female	physio	18	yes	yes	51-75%	no	NA	yes	NA	NA	NA	NA	NA	NA	NA	NA	NA	No	NA	NA	NA	yes	NA	NA	NA	yes	NA	NA	NA	NA	NA	NA	NA	NA	NA	No	Avoids only painful activities	Works light duties, full time	Avoids resting in bed as much as possible
2521_2003	2003	38	1	female	physio	17	yes	yes	51-75%	yes	yes	yes	NA	NA	NA	NA	NA	NA	NA	NA	NA	No	yes	yes	NA	yes	NA	NA	NA	yes	NA	NA	NA	yes	yes	yes	NA	NA	NA	No	Does not limit any activities	Works full duties, full time	Avoids resting in bed as much as possible
2522_2003	2003	44	1	male	physio	19	yes	no	26-50%	yes	yes	yes	NA	NA	NA	NA	NA	NA	NA	NA	NA	No	yes	NA	NA	yes	yes	yes	NA	yes	NA	NA	yes	NA	yes	yes	yes	NA	yes	No	Avoids only painful activities	Works light duties, full time	Avoids resting in bed as much as possible
2524_2003	2003	51	1	female	physio	29	yes	no	51-75%	yes	no	NA	NA	NA	NA	NA	yes	NA	NA	yes	NA	No	NA	NA	NA	yes	yes	NA	NA	NA	NA	yes	yes	NA	NA	NA	NA	NA	yes	Yes	Limits all physical activities	Remains off work	Rests in bed only when pain is severe
2526_2003	2003	52	1	male	physio	29	yes	no	26-50%	yes	no	yes	NA	NA	NA	NA	NA	NA	NA	NA	NA	No	NA	NA	NA	yes	yes	NA	NA	yes	NA	NA	NA	yes	NA	yes	NA	NA	NA	No	Avoids only painful activities	Works light duties, full time	Avoids resting in bed entirely
2529_2003	2003	53	1	female	physio	32	yes	no	51-75%	yes	yes	NA	NA	NA	NA	NA	NA	NA	NA	NA	yes	No	NA	NA	NA	yes	yes	NA	NA	NA	NA	NA	NA	NA	NA	yes	NA	NA	NA	No	Avoids only painful activities	Works light duties, full time	Avoids resting in bed entirely
2533_2003	2003	55	1	female	physio	34	no	yes	51-75%	yes	yes	yes	NA	NA	NA	NA	NA	NA	NA	NA	NA	No	NA	yes	NA	yes	yes	NA	NA	yes	NA	NA	NA	yes	NA	NA	NA	NA	NA	No	Avoids only painful activities	Works full duties, part time	Avoids resting in bed entirely
2536_2003	2003	30	1	female	physio	8	yes	yes	26-50%	no	NA	yes	NA	NA	NA	NA	NA	NA	NA	NA	NA	No	NA	yes	NA	NA	yes	NA	NA	NA	NA	NA	yes	NA	NA	yes	NA	NA	NA	No	Avoids only painful activities	Works light duties, part time	Avoids resting in bed entirely
2538_2003	2003	41	1	female	physio	17	no	yes	51-75%	yes	yes	yes	NA	NA	NA	NA	NA	NA	NA	NA	NA	No	NA	yes	NA	yes	yes	NA	NA	yes	NA	NA	NA	NA	NA	NA	NA	yes	yes	Yes	Does not limit any activities	Works full duties, part time	Avoids resting in bed entirely
2539_2003	2003	50	1	female	physio	30	yes	no	51-75%	yes	no	yes	NA	NA	NA	NA	NA	NA	NA	NA	NA	No	NA	NA	NA	yes	NA	NA	NA	yes	NA	NA	NA	NA	NA	yes	NA	NA	yes	No	Avoids only painful activities	Works light duties, full time	Avoids resting in bed as much as possible
2540_2003	2003	50	1	female	physio	29	no	yes	less than 10%	yes	no	NA	NA	NA	NA	NA	yes	NA	NA	NA	NA	No	NA	NA	NA	yes	NA	NA	NA	NA	NA	NA	NA	yes	NA	NA	NA	NA	NA	Yes	Limits activities to light exertion	Remains off work	Avoids resting in bed as much as possible
2541_2003	2003	44	1	female	physio	23	no	yes	10-25%	yes	yes	yes	NA	NA	NA	NA	NA	NA	NA	NA	NA	No	NA	yes	NA	yes	yes	NA	NA	yes	NA	NA	NA	yes	NA	NA	NA	NA	NA	No	Does not limit any activities	Works full duties, full time	Avoids resting in bed entirely
2542_2003	2003	41	1	male	physio	20	no	yes	More than 75%	yes	yes	yes	NA	NA	NA	NA	NA	NA	NA	NA	NA	No	NA	yes	NA	yes	yes	NA	NA	yes	NA	NA	NA	NA	NA	NA	NA	yes	NA	No	Does not limit any activities	Works full duties, part time	Avoids resting in bed entirely
2544_2003	2003	51	1	male	physio	20	no	yes	less than 10%	yes	yes	yes	NA	NA	NA	NA	NA	NA	NA	NA	NA	No	NA	yes	NA	yes	NA	NA	NA	yes	NA	NA	NA	yes	NA	yes	NA	NA	NA	Yes	Avoids only painful activities	Works full duties, part time	Avoids resting in bed as much as possible
2545_2003	2003	31	1	female	physio	10	yes	no	51-75%	yes	yes	yes	NA	NA	NA	NA	NA	NA	NA	NA	NA	No	NA	NA	NA	yes	NA	NA	NA	yes	NA	NA	yes	yes	NA	yes	NA	NA	NA	No	Limits activities to light exertion	Works light duties, full time	Avoids resting in bed entirely
2546_2003	2003	42	1	female	physio	21	no	yes	51-75%	yes	no	yes	NA	NA	NA	NA	NA	NA	NA	NA	NA	No	NA	yes	NA	yes	NA	NA	NA	yes	NA	NA	NA	yes	NA	NA	NA	NA	NA	Yes	Avoids only painful activities	Works light duties, full time	Avoids resting in bed entirely
2548_2003	2003	58	1	female	physio	35	no	yes	26-50%	yes	no	yes	NA	NA	NA	NA	NA	NA	NA	NA	NA	No	NA	yes	NA	NA	NA	NA	NA	NA	NA	NA	NA	NA	NA	NA	NA	NA	NA	Yes	Does not limit any activities	Works light duties, full time	Avoids resting in bed entirely
2551_2003	2003	46	1	female	physio	23	no	yes	51-75%	yes	yes	yes	NA	NA	NA	NA	NA	NA	NA	NA	NA	Yes	NA	NA	NA	yes	NA	NA	NA	NA	NA	NA	NA	yes	NA	NA	NA	NA	NA	Yes	Limits activities to light exertion	Remains off work	Avoids resting in bed entirely
2552_2003	2003	40	1	female	physio	19	no	no	26-50%	yes	yes	yes	NA	NA	NA	NA	NA	NA	NA	NA	NA	No	NA	NA	NA	yes	NA	NA	NA	NA	NA	NA	NA	yes	NA	yes	NA	NA	NA	No	Avoids only painful activities	Works light duties, part time	Avoids resting in bed entirely
2554_2003	2003	61	1	female	physio	40	no	yes	10-25%	yes	no	NA	NA	NA	NA	NA	yes	yes	NA	NA	NA	No	NA	NA	NA	yes	NA	NA	NA	NA	NA	NA	NA	NA	NA	yes	NA	NA	NA	No	Limits activities to light exertion	Works light duties, part time	Avoids resting in bed as much as possible
2555_2003	2003	42	1	female	physio	21	yes	no	51-75%	yes	yes	yes	NA	NA	NA	NA	NA	NA	NA	NA	NA	No	NA	NA	NA	yes	NA	yes	NA	yes	NA	NA	NA	NA	NA	yes	NA	NA	NA	No	Avoids only painful activities	Works light duties, full time	Avoids resting in bed entirely
2556_2003	2003	34	1	female	physio	12	yes	yes	26-50%	yes	no	yes	NA	NA	NA	NA	NA	NA	NA	NA	NA	No	NA	NA	NA	yes	NA	NA	NA	NA	NA	NA	yes	NA	NA	yes	yes	NA	yes	No	Limits activities to light exertion	Remains off work	Avoids resting in bed as much as possible
2558_2003	2003	43	1	male	physio	20	yes	no	26-50%	no	NA	NA	NA	NA	NA	NA	NA	NA	NA	NA	NA	No	NA	NA	yes	yes	yes	yes	NA	NA	NA	NA	yes	yes	yes	yes	yes	NA	NA	Yes	Limits activities to moderate exertion	Works light duties, part time	Rests in bed only when pain is severe
2561_2003	2003	31	1	female	physio	9	yes	no	26-50%	yes	no	yes	NA	NA	NA	NA	NA	NA	NA	NA	NA	No	NA	NA	NA	yes	yes	NA	NA	yes	NA	NA	NA	NA	NA	yes	NA	NA	NA	No	Does not limit any activities	Works full duties, part time	Avoids resting in bed entirely
2563_2003	2003	42	1	male	physio	11	no	yes	26-50%	yes	yes	yes	NA	NA	NA	NA	NA	NA	NA	NA	NA	No	NA	yes	NA	yes	NA	NA	NA	yes	NA	NA	NA	NA	NA	yes	NA	NA	NA	No	Avoids only painful activities	Works light duties, full time	Avoids resting in bed entirely
2567_2003	2003	36	1	female	physio	13	yes	yes	10-25%	yes	no	yes	NA	NA	NA	NA	NA	NA	NA	NA	NA	No	yes	NA	NA	yes	yes	NA	NA	yes	NA	NA	NA	yes	yes	yes	NA	NA	NA	Yes	Avoids only painful activities	Works light duties, full time	Avoids resting in bed as much as possible
2568_2003	2003	52	1	female	physio	31	yes	no	26-50%	yes	no	NA	NA	NA	NA	NA	yes	yes	NA	NA	NA	No	yes	NA	NA	yes	NA	yes	NA	yes	NA	NA	yes	yes	NA	yes	NA	NA	yes	Yes	Avoids only painful activities	Works light duties, part time	Avoids resting in bed entirely
2570_2003	2003	43	1	female	physio	8	no	yes	51-75%	yes	no	yes	NA	NA	NA	NA	NA	NA	NA	NA	NA	No	NA	NA	NA	yes	yes	NA	NA	NA	NA	NA	NA	yes	NA	NA	NA	NA	NA	Yes	Limits activities to moderate exertion	Works light duties, full time	Avoids resting in bed as much as possible
2571_2003	2003	33	1	female	physio	12	yes	no	51-75%	yes	no	yes	NA	NA	NA	NA	NA	NA	NA	NA	NA	No	NA	NA	NA	yes	NA	NA	NA	yes	NA	NA	yes	yes	NA	yes	NA	NA	NA	No	Avoids only painful activities	Works light duties, full time	Rests in bed only when pain is severe
2572_2003	2003	45	1	female	physio	23	yes	yes	10-25%	yes	no	yes	NA	NA	NA	NA	NA	NA	NA	NA	NA	No	NA	NA	NA	yes	NA	NA	NA	NA	NA	NA	NA	yes	NA	NA	NA	NA	NA	Yes	Avoids only painful activities	Works light duties, part time	Avoids resting in bed entirely
2577_2003	2003	57	1	male	physio	34	yes	yes	26-50%	yes	yes	yes	NA	NA	NA	NA	NA	NA	NA	NA	NA	Yes	NA	yes	NA	yes	NA	NA	NA	NA	NA	NA	NA	yes	NA	NA	NA	NA	NA	Yes	Avoids only painful activities	Works full duties, part time	Avoids resting in bed entirely
2578_2003	2003	41	1	male	physio	16	no	yes	51-75%	yes	no	yes	NA	NA	NA	NA	NA	NA	NA	NA	NA	No	NA	yes	NA	yes	yes	NA	NA	yes	NA	NA	NA	NA	NA	yes	NA	NA	NA	Yes	Avoids only painful activities	Works full duties, part time	Avoids resting in bed as much as possible
2579_2003	2003	40	1	female	physio	15	no	no	51-75%	yes	no	yes	NA	NA	NA	NA	NA	NA	NA	NA	NA	No	NA	yes	NA	yes	yes	NA	NA	yes	NA	NA	NA	yes	NA	NA	yes	NA	NA	Yes	Does not limit any activities	Works full duties, part time	Avoids resting in bed entirely
2580_2003	2003	47	1	female	physio	15	yes	no	26-50%	yes	no	yes	NA	NA	NA	NA	NA	NA	NA	NA	NA	No	NA	yes	NA	yes	NA	NA	NA	yes	NA	NA	yes	yes	NA	yes	NA	yes	NA	No	Avoids only painful activities	Works light duties, full time	Avoids resting in bed as much as possible
2582_2003	2003	32	1	male	physio	6	no	no	26-50%	yes	yes	yes	NA	NA	NA	NA	NA	NA	NA	NA	NA	No	NA	NA	NA	yes	yes	NA	NA	NA	NA	NA	NA	NA	yes	yes	NA	NA	NA	No	Avoids only painful activities	Works light duties, part time	Avoids resting in bed entirely
2583_2003	2003	37	1	female	physio	15	no	yes	51-75%	no	NA	NA	NA	NA	NA	NA	NA	NA	NA	NA	NA	No	NA	yes	NA	yes	NA	NA	NA	yes	NA	NA	NA	yes	NA	NA	NA	NA	NA	No	Does not limit any activities	Works light duties, full time	Avoids resting in bed entirely
2585_2003	2003	45	1	female	physio	24	yes	no	51-75%	yes	no	yes	NA	NA	NA	NA	NA	NA	NA	NA	NA	No	yes	NA	NA	yes	NA	NA	NA	NA	NA	NA	yes	NA	NA	yes	NA	NA	NA	No	Avoids only painful activities	Works light duties, full time	Avoids resting in bed as much as possible
2586_2003	2003	51	1	female	physio	30	no	yes	10-25%	no	NA	yes	NA	NA	NA	NA	NA	NA	NA	NA	NA	No	NA	NA	NA	yes	yes	NA	NA	yes	NA	NA	NA	yes	NA	yes	NA	NA	NA	No	Limits activities to light exertion	Works full duties, part time	Avoids resting in bed as much as possible
2589_2003	2003	34	1	male	physio	8	yes	no	10-25%	yes	no	NA	NA	NA	NA	NA	yes	NA	NA	NA	yes	No	NA	yes	NA	yes	yes	yes	NA	NA	NA	NA	yes	yes	NA	yes	NA	NA	NA	No	Avoids only painful activities	Works light duties, full time	Rests in bed only when pain is severe
2591_2003	2003	51	1	female	physio	30	yes	no	26-50%	yes	yes	yes	NA	NA	NA	NA	NA	NA	NA	NA	NA	No	NA	NA	NA	yes	yes	NA	NA	NA	yes	NA	NA	yes	NA	NA	NA	NA	NA	No	Limits activities to moderate exertion	Remains off work	Avoids resting in bed entirely
2594_2003	2003	39	1	female	physio	9	yes	no	51-75%	yes	no	yes	NA	NA	NA	NA	NA	NA	NA	NA	NA	No	NA	NA	NA	yes	yes	NA	NA	yes	NA	NA	yes	NA	NA	yes	NA	NA	NA	No	Limits activities to moderate exertion	Works light duties, full time	Avoids resting in bed entirely
2595_2003	2003	39	1	female	physio	18	no	yes	26-50%	no	Not applicable	yes	NA	NA	NA	NA	NA	NA	NA	NA	NA	No	NA	NA	NA	yes	yes	NA	NA	yes	NA	NA	NA	NA	NA	yes	NA	NA	NA	No	Limits activities to moderate exertion	Works light duties, full time	Rests in bed only when pain is severe
2596_2003	2003	32	1	female	physio	11	no	yes	10-25%	yes	yes	yes	NA	NA	NA	NA	NA	NA	NA	NA	NA	No	NA	NA	NA	yes	yes	NA	NA	yes	NA	NA	NA	yes	NA	NA	NA	NA	NA	No	Avoids only painful activities	Works light duties, part time	Avoids resting in bed as much as possible
2599_2003	2003	48	1	female	physio	27	yes	yes	26-50%	yes	no	yes	NA	NA	NA	NA	NA	NA	NA	NA	NA	No	NA	NA	NA	yes	NA	NA	NA	yes	NA	NA	yes	yes	NA	yes	yes	NA	yes	No	Limits activities to light exertion	Works light duties, full time	Avoids resting in bed as much as possible
2602_2003	2003	44	1	female	physio	25	yes	no	26-50%	yes	no	yes	NA	NA	NA	NA	NA	NA	NA	NA	NA	No	NA	NA	NA	yes	NA	yes	NA	NA	NA	NA	NA	yes	NA	NA	NA	NA	yes	Yes	Avoids only painful activities	Works light duties, part time	Avoids resting in bed entirely
2603_2003	2003	32	1	female	physio	10	yes	yes	less than 10%	yes	no	yes	NA	NA	NA	NA	NA	NA	NA	NA	NA	No	NA	NA	NA	yes	yes	NA	NA	yes	NA	NA	NA	yes	NA	NA	NA	NA	NA	No	Does not limit any activities	Works full duties, full time	Avoids resting in bed entirely
2607_2003	2003	35	1	female	physio	14	no	yes	26-50%	yes	no	yes	NA	NA	NA	NA	NA	NA	NA	NA	NA	No	NA	NA	NA	yes	yes	NA	NA	yes	NA	NA	NA	yes	NA	yes	NA	NA	NA	No	Avoids only painful activities	Works full duties, full time	Avoids resting in bed entirely
2608_2003	2003	33	1	female	physio	13	no	yes	51-75%	no	NA	yes	NA	NA	NA	NA	NA	NA	NA	NA	NA	No	NA	yes	NA	yes	NA	NA	NA	yes	NA	NA	NA	yes	NA	NA	NA	NA	NA	Yes	Does not limit any activities	Works full duties, full time	Avoids resting in bed entirely
2609_2003	2003	57	1	female	physio	35	yes	no	26-50%	yes	no	NA	NA	NA	NA	NA	yes	yes	NA	NA	NA	No	NA	NA	NA	yes	NA	yes	NA	NA	NA	NA	yes	NA	NA	yes	NA	NA	yes	No	Limits activities to moderate exertion	Works light duties, full time	Rests in bed only when pain is severe
2610_2003	2003	35	1	female	physio	12	no	yes	51-75%	yes	no	yes	NA	NA	NA	NA	NA	NA	NA	NA	NA	No	NA	yes	NA	yes	yes	NA	NA	yes	NA	NA	NA	yes	NA	NA	NA	NA	NA	Yes	Does not limit any activities	Works full duties, part time	Avoids resting in bed entirely
2611_2003	2003	45	1	male	physio	6	no	yes	51-75%	no	no	yes	NA	NA	NA	NA	NA	NA	NA	NA	NA	No	NA	yes	NA	yes	yes	yes	NA	yes	NA	NA	NA	yes	NA	NA	NA	NA	NA	No	Avoids only painful activities	Works light duties, full time	Avoids resting in bed entirely
2613_2003	2003	31	1	male	physio	10	yes	yes	51-75%	no	no	yes	NA	NA	NA	NA	NA	NA	NA	NA	NA	No	NA	NA	NA	NA	yes	NA	NA	NA	NA	NA	yes	NA	NA	yes	NA	NA	NA	No	Limits activities to moderate exertion	Works light duties, part time	Avoids resting in bed entirely
2614_2003	2003	40	1	male	physio	9	yes	yes	26-50%	yes	no	yes	NA	NA	NA	NA	NA	NA	NA	NA	NA	No	NA	NA	NA	yes	yes	NA	NA	NA	NA	NA	NA	yes	NA	NA	NA	NA	NA	No	Avoids only painful activities	Works light duties, part time	Avoids resting in bed entirely
2616_2003	2003	60	1	female	physio	39	no	yes	51-75%	yes	yes	NA	NA	NA	NA	NA	NA	NA	NA	NA	NA	No	NA	NA	NA	yes	yes	yes	NA	NA	NA	NA	NA	NA	NA	NA	NA	NA	NA	No	Limits activities to moderate exertion	Works light duties, full time	Avoids resting in bed as much as possible
2620_2003	2003	51	1	female	physio	27	no	yes	26-50%	yes	yes	yes	NA	NA	NA	NA	NA	NA	NA	NA	NA	No	NA	NA	NA	yes	NA	NA	NA	yes	NA	NA	NA	yes	NA	yes	yes	NA	NA	No	Avoids only painful activities	Works light duties, full time	Rests in bed only when pain is severe
2625_2003	2003	35	1	female	physio	9	yes	no	10-25%	yes	no	yes	NA	NA	NA	NA	NA	NA	NA	NA	NA	No	yes	NA	NA	yes	NA	NA	NA	yes	NA	NA	NA	NA	NA	yes	NA	NA	NA	No	Limits activities to light exertion	Works light duties, part time	Rests in bed only when pain is severe
2626_2003	2003	31	1	female	physio	10	yes	yes	51-75%	yes	no	yes	NA	NA	NA	NA	NA	NA	NA	NA	NA	No	NA	NA	NA	yes	NA	NA	NA	NA	NA	NA	NA	yes	NA	yes	NA	NA	NA	No	Avoids only painful activities	Works light duties, full time	Avoids resting in bed entirely
2628_2003	2003	38	1	female	physio	15	no	yes	10-25%	yes	no	yes	NA	NA	NA	NA	NA	NA	NA	NA	NA	No	NA	NA	NA	yes	NA	NA	NA	NA	NA	NA	NA	yes	NA	yes	NA	NA	NA	No	Avoids only painful activities	Works light duties, part time	Avoids resting in bed entirely
2631_2003	2003	37	1	female	physio	14	yes	no	26-50%	no	NA	yes	NA	NA	NA	NA	NA	NA	NA	NA	NA	No	NA	NA	NA	yes	NA	NA	NA	yes	NA	NA	NA	NA	NA	NA	NA	NA	NA	No	Limits activities to light exertion	Works light duties, part time	Avoids resting in bed as much as possible
2634_2003	2003	54	1	female	physio	33	yes	yes	26-50%	yes	yes	yes	NA	NA	NA	NA	NA	NA	NA	NA	NA	No	NA	yes	NA	yes	yes	yes	NA	NA	NA	NA	NA	NA	NA	NA	NA	NA	yes	Yes	Limits activities to light exertion	Works light duties, part time	Avoids resting in bed entirely
2637_2003	2003	52	1	female	physio	31	yes	yes	10-25%	yes	no	yes	NA	NA	NA	NA	NA	NA	NA	NA	NA	No	NA	yes	NA	yes	NA	NA	NA	NA	NA	NA	NA	yes	NA	yes	NA	NA	yes	No	Avoids only painful activities	Works light duties, full time	Avoids resting in bed entirely
2639_2003	2003	36	1	female	physio	13	no	yes	10-25%	yes	no	yes	NA	NA	NA	NA	NA	NA	NA	NA	NA	No	NA	yes	NA	yes	yes	NA	NA	yes	NA	NA	NA	NA	NA	NA	NA	NA	NA	Yes	Does not limit any activities	Works full duties, full time	Avoids resting in bed as much as possible
2647_2003	2003	34	1	female	physio	10	yes	no	51-75%	yes	yes	yes	NA	NA	NA	NA	NA	NA	NA	NA	NA	No	NA	NA	NA	yes	NA	NA	NA	yes	NA	NA	NA	yes	NA	yes	NA	NA	NA	Yes	Avoids only painful activities	Works light duties, part time	Avoids resting in bed as much as possible
2650_2003	2003	37	1	female	physio	15	yes	no	26-50%	yes	yes	yes	NA	NA	NA	NA	NA	NA	NA	NA	NA	No	NA	NA	NA	yes	yes	NA	NA	NA	NA	NA	NA	yes	NA	yes	NA	NA	NA	No	Avoids only painful activities	Works light duties, part time	Rests in bed only when pain is severe
2652_2003	2003	50	1	female	physio	28	no	yes	10-25%	yes	yes	yes	NA	NA	NA	NA	NA	NA	NA	NA	NA	No	NA	NA	NA	yes	NA	NA	NA	yes	NA	NA	NA	yes	NA	yes	NA	NA	NA	No	Does not limit any activities	Works full duties, full time	Avoids resting in bed entirely
2653_2003	2003	39	1	female	physio	19	no	yes	More than 75%	yes	no	yes	NA	NA	NA	NA	NA	NA	NA	NA	NA	No	NA	yes	NA	yes	yes	NA	NA	yes	NA	NA	NA	yes	NA	NA	NA	NA	NA	No	Limits activities to moderate exertion	Works light duties, full time	Avoids resting in bed as much as possible
2655_2003	2003	49	1	male	physio	20	yes	yes	26-50%	yes	yes	yes	NA	NA	NA	NA	NA	NA	NA	NA	NA	No	NA	yes	NA	NA	yes	NA	NA	NA	NA	NA	NA	yes	NA	yes	NA	NA	NA	No	Avoids only painful activities	Works light duties, part time	Avoids resting in bed as much as possible
2656_2003	2003	44	1	female	physio	23	no	yes	51-75%	no	NA	yes	NA	NA	NA	NA	NA	NA	NA	NA	NA	No	NA	yes	NA	NA	NA	NA	NA	yes	NA	NA	NA	yes	NA	NA	NA	NA	NA	No	Does not limit any activities	Works full duties, full time	Avoids resting in bed entirely
2658_2003	2003	60	1	female	physio	39	no	yes	10-25%	yes	no	yes	NA	NA	NA	NA	NA	NA	NA	NA	NA	No	NA	yes	NA	yes	NA	NA	NA	yes	NA	NA	NA	yes	NA	NA	NA	yes	NA	No	Limits activities to moderate exertion	Works light duties, full time	Avoids resting in bed entirely
2659_2003	2003	52	1	female	physio	29	no	yes	51-75%	yes	no	yes	NA	NA	NA	NA	NA	NA	NA	NA	NA	No	NA	yes	NA	yes	NA	NA	NA	yes	NA	NA	NA	yes	NA	NA	NA	NA	NA	No	Does not limit any activities	Works full duties, part time	Avoids resting in bed entirely
2661_2003	2003	56	1	female	physio	26	no	yes	26-50%	yes	no	NA	NA	NA	NA	NA	NA	NA	NA	NA	NA	No	NA	NA	NA	yes	NA	NA	NA	yes	NA	NA	NA	yes	NA	NA	NA	NA	NA	No	Avoids only painful activities	Works full duties, part time	Avoids resting in bed as much as possible
2666_2003	2003	29	1	female	physio	6	yes	no	26-50%	no	no	yes	NA	NA	NA	NA	NA	NA	NA	NA	NA	No	yes	yes	NA	NA	yes	NA	NA	NA	NA	NA	yes	NA	NA	NA	NA	NA	NA	Yes	Avoids only painful activities	Works light duties, part time	Avoids resting in bed entirely
2667_2003	2003	56	1	female	physio	34	no	yes	26-50%	yes	yes	yes	NA	NA	NA	NA	NA	NA	NA	NA	NA	No	NA	NA	NA	yes	NA	NA	NA	yes	NA	NA	NA	NA	NA	yes	NA	NA	NA	No	Does not limit any activities	Works full duties, full time	Avoids resting in bed entirely
2668_2003	2003	28	1	female	physio	7	no	yes	51-75%	no	NA	yes	NA	NA	NA	NA	NA	NA	NA	NA	NA	No	NA	yes	NA	yes	yes	NA	NA	yes	NA	NA	NA	NA	NA	yes	yes	NA	NA	No	Limits activities to moderate exertion	Works light duties, full time	Avoids resting in bed entirely
2669_2003	2003	31	1	female	physio	10	no	yes	26-50%	no	no	yes	NA	NA	NA	NA	NA	NA	NA	NA	NA	No	NA	NA	NA	yes	NA	NA	NA	yes	NA	NA	NA	yes	NA	NA	NA	NA	NA	No	Avoids only painful activities	Works light duties, full time	Rests in bed only when pain is severe
2670_2003	2003	63	1	female	physio	42	yes	yes	51-75%	yes	no	NA	NA	NA	NA	NA	yes	yes	NA	NA	NA	No	NA	NA	NA	yes	yes	yes	NA	yes	NA	NA	yes	yes	yes	yes	NA	NA	yes	No	Avoids only painful activities	Remains off work	Rests in bed only when pain is severe
2672_2003	2003	29	1	female	physio	6	yes	yes	less than 10%	no	NA	yes	NA	NA	NA	NA	NA	NA	NA	NA	NA	No	NA	NA	NA	yes	NA	yes	NA	yes	NA	NA	NA	NA	NA	yes	NA	NA	NA	No	Avoids only painful activities	Works light duties, part time	Avoids resting in bed entirely
2673_2003	2003	36	1	female	physio	15	yes	no	26-50%	yes	yes	yes	NA	NA	NA	NA	NA	NA	NA	NA	NA	No	yes	NA	NA	yes	NA	NA	NA	NA	NA	NA	yes	yes	NA	yes	NA	NA	NA	No	Avoids only painful activities	Works light duties, full time	Avoids resting in bed as much as possible
2678_2003	2003	44	1	female	physio	20	yes	no	10-25%	yes	no	yes	NA	NA	NA	NA	NA	NA	NA	NA	NA	No	NA	NA	NA	yes	yes	NA	NA	yes	NA	NA	yes	yes	NA	yes	yes	NA	NA	No	Limits activities to moderate exertion	Works light duties, part time	Avoids resting in bed entirely
2679_2003	2003	46	1	female	physio	23	yes	no	26-50%	no	NA	yes	NA	NA	NA	NA	NA	NA	NA	NA	NA	No	NA	NA	NA	yes	NA	NA	NA	NA	NA	NA	NA	yes	NA	yes	yes	NA	NA	No	Limits activities to light exertion	Works light duties, full time	Rests in bed only when pain is severe
2680_2003	2003	38	1	female	physio	17	yes	no	26-50%	no	NA	yes	NA	NA	NA	NA	NA	NA	NA	NA	NA	No	NA	yes	NA	yes	yes	NA	NA	yes	NA	NA	NA	yes	NA	NA	NA	NA	NA	Yes	Does not limit any activities	Works full duties, full time	Avoids resting in bed entirely
2681_2003	2003	40	1	male	physio	16	yes	no	51-75%	no	NA	yes	NA	NA	NA	NA	NA	NA	NA	NA	NA	No	NA	yes	NA	yes	NA	NA	NA	yes	NA	NA	NA	yes	NA	NA	NA	NA	NA	No	Does not limit any activities	Works full duties, full time	Avoids resting in bed entirely
2682_2003	2003	35	1	female	physio	11	yes	no	26-50%	yes	yes	NA	NA	NA	NA	NA	NA	NA	NA	NA	NA	No	NA	yes	NA	NA	yes	NA	NA	NA	NA	NA	yes	NA	NA	yes	yes	NA	NA	Yes	Limits activities to light exertion	Works light duties, part time	Avoids resting in bed entirely
2687_2003	2003	30	1	female	physio	10	yes	no	10-25%	yes	no	NA	NA	NA	NA	NA	NA	NA	NA	NA	NA	No	NA	NA	NA	yes	NA	yes	yes	NA	NA	yes	yes	yes	NA	yes	yes	NA	yes	No	Limits activities to moderate exertion	Works light duties, full time	Avoids resting in bed as much as possible
2689_2003	2003	47	1	female	physio	26	yes	no	26-50%	yes	no	yes	NA	NA	NA	NA	NA	NA	NA	NA	NA	No	NA	NA	NA	yes	NA	yes	NA	yes	NA	NA	NA	NA	NA	yes	NA	NA	NA	No	Limits activities to light exertion	Works light duties, part time	Avoids resting in bed as much as possible
2690_2003	2003	46	1	female	physio	24	yes	no	26-50%	no	NA	yes	NA	NA	NA	NA	NA	NA	NA	NA	NA	No	NA	yes	NA	NA	NA	NA	NA	yes	NA	NA	NA	yes	NA	yes	yes	NA	NA	No	Limits activities to moderate exertion	Works full duties, part time	Avoids resting in bed entirely
2691_2003	2003	46	1	female	physio	26	no	no	26-50%	yes	no	yes	NA	NA	NA	NA	NA	NA	NA	NA	NA	No	NA	yes	NA	yes	yes	NA	NA	yes	NA	NA	NA	yes	NA	NA	NA	NA	NA	No	Limits activities to moderate exertion	Works light duties, full time	Avoids resting in bed as much as possible
2692_2003	2003	46	1	female	physio	20	no	yes	26-50%	yes	no	yes	NA	NA	NA	NA	NA	NA	NA	NA	NA	No	NA	NA	NA	yes	NA	NA	NA	yes	NA	NA	NA	yes	NA	yes	yes	NA	yes	No	Avoids only painful activities	Works full duties, part time	Avoids resting in bed as much as possible
2693_2003	2003	33	1	female	physio	12	no	yes	10-25%	yes	no	yes	NA	NA	NA	NA	NA	NA	NA	NA	NA	No	NA	yes	NA	NA	yes	NA	NA	NA	NA	NA	NA	NA	NA	yes	yes	NA	NA	No	Avoids only painful activities	Works light duties, full time	Avoids resting in bed as much as possible
2695_2003	2003	51	1	male	physio	30	yes	yes	26-50%	yes	yes	yes	NA	NA	NA	NA	NA	NA	NA	NA	NA	No	NA	yes	NA	yes	NA	NA	NA	yes	NA	NA	NA	yes	NA	yes	NA	NA	yes	Yes	Does not limit any activities	Works light duties, full time	Avoids resting in bed entirely
2699_2003	2003	53	1	female	physio	32	no	yes	10-25%	yes	no	yes	NA	NA	NA	NA	NA	NA	NA	NA	NA	No	NA	NA	NA	yes	NA	NA	NA	yes	NA	NA	NA	yes	NA	NA	NA	NA	NA	Yes	Avoids only painful activities	Works light duties, part time	Avoids resting in bed as much as possible
2701_2003	2003	57	1	female	physio	31	yes	no	26-50%	yes	yes	yes	NA	NA	NA	NA	NA	NA	NA	NA	NA	No	NA	NA	NA	NA	yes	NA	NA	yes	yes	NA	yes	yes	yes	NA	NA	NA	NA	Yes	Avoids only painful activities	Works light duties, part time	Avoids resting in bed as much as possible
2702_2003	2003	47	1	female	physio	26	yes	yes	26-50%	yes	no	yes	NA	NA	NA	NA	NA	NA	NA	NA	NA	No	yes	NA	NA	yes	yes	NA	NA	NA	NA	NA	NA	yes	NA	yes	NA	NA	NA	No	Limits activities to light exertion	Works light duties, full time	Avoids resting in bed entirely
2704_2003	2003	36	1	female	physio	16	no	yes	51-75%	yes	no	yes	NA	NA	NA	NA	NA	NA	NA	NA	NA	No	NA	yes	NA	yes	yes	NA	NA	yes	NA	NA	NA	NA	NA	NA	NA	NA	NA	Yes	Limits activities to moderate exertion	Works light duties, full time	Avoids resting in bed entirely
2706_2003	2003	49	1	female	physio	25	no	yes	10-25%	no	no	yes	NA	NA	NA	NA	NA	NA	NA	NA	NA	No	NA	NA	NA	yes	NA	NA	NA	yes	NA	NA	NA	yes	NA	NA	NA	NA	NA	No	Avoids only painful activities	Works light duties, full time	Avoids resting in bed as much as possible
2707_2003	2003	38	1	female	physio	15	yes	yes	51-75%	yes	yes	yes	NA	NA	NA	NA	NA	NA	NA	NA	NA	No	NA	yes	NA	yes	yes	NA	NA	yes	NA	NA	NA	NA	NA	NA	NA	NA	NA	No	Does not limit any activities	Works light duties, full time	Avoids resting in bed entirely
2710_2003	2003	39	1	female	physio	9	no	yes	10-25%	no	no	NA	NA	NA	NA	NA	NA	NA	NA	NA	NA	No	NA	yes	NA	yes	yes	NA	NA	yes	NA	NA	NA	yes	NA	NA	NA	NA	NA	No	Does not limit any activities	Works full duties, full time	Avoids resting in bed entirely
2712_2003	2003	46	1	female	physio	25	yes	no	26-50%	yes	no	yes	NA	NA	NA	NA	NA	NA	NA	NA	NA	No	NA	NA	NA	yes	NA	NA	NA	yes	NA	NA	NA	yes	NA	yes	yes	NA	yes	No	Avoids only painful activities	Works light duties, part time	Avoids resting in bed as much as possible
2713_2003	2003	32	1	female	physio	11	no	yes	More than 75%	yes	yes	yes	NA	NA	NA	NA	NA	NA	NA	NA	NA	No	NA	NA	NA	NA	NA	NA	NA	yes	NA	NA	NA	NA	NA	yes	NA	yes	NA	No	Limits activities to moderate exertion	Works light duties, full time	Avoids resting in bed entirely
2714_2003	2003	52	1	female	physio	30	yes	no	26-50%	yes	yes	yes	NA	NA	NA	NA	NA	NA	NA	NA	NA	No	NA	yes	NA	yes	NA	NA	NA	NA	NA	NA	yes	yes	NA	yes	NA	NA	NA	No	Avoids only painful activities	Works light duties, full time	Avoids resting in bed entirely
2715_2003	2003	34	1	female	physio	13	no	yes	26-50%	no	NA	yes	NA	NA	NA	NA	NA	NA	NA	NA	NA	No	NA	NA	NA	yes	yes	NA	NA	yes	NA	NA	NA	yes	NA	NA	NA	NA	NA	Yes	Avoids only painful activities	Works light duties, part time	Rests in bed only when pain is severe
2717_2003	2003	56	1	female	physio	35	no	no	10-25%	yes	no	yes	NA	NA	NA	NA	NA	NA	NA	NA	NA	No	NA	NA	NA	yes	NA	NA	NA	yes	NA	NA	NA	yes	NA	NA	yes	NA	NA	No	Avoids only painful activities	Works light duties, full time	Avoids resting in bed as much as possible
2718_2003	2003	43	1	female	physio	22	yes	no	26-50%	yes	yes	yes	NA	NA	NA	NA	NA	NA	NA	NA	NA	No	NA	NA	NA	yes	yes	NA	NA	yes	NA	NA	NA	yes	NA	yes	yes	NA	yes	No	Avoids only painful activities	Works light duties, full time	Avoids resting in bed as much as possible
2720_2003	2003	45	1	female	physio	14	no	yes	26-50%	yes	yes	NA	NA	NA	NA	NA	NA	NA	NA	NA	NA	No	NA	yes	NA	yes	NA	NA	NA	yes	NA	NA	NA	yes	NA	NA	NA	NA	NA	No	Avoids only painful activities	Works full duties, full time	Avoids resting in bed entirely
2722_2003	2003	34	1	female	physio	13	yes	yes	26-50%	no	no	yes	NA	NA	NA	NA	NA	NA	NA	NA	NA	No	NA	yes	NA	NA	yes	NA	NA	yes	NA	NA	NA	NA	yes	NA	NA	NA	NA	No	Avoids only painful activities	Works light duties, full time	Avoids resting in bed as much as possible
2723_2003	2003	46	1	female	physio	25	yes	no	51-75%	yes	yes	yes	NA	NA	NA	NA	NA	NA	NA	NA	NA	No	yes	yes	NA	yes	NA	NA	NA	yes	NA	NA	NA	yes	NA	NA	NA	NA	NA	No	Avoids only painful activities	Works light duties, part time	Avoids resting in bed as much as possible
2724_2003	2003	57	1	female	physio	36	yes	yes	26-50%	yes	no	yes	NA	NA	NA	NA	NA	NA	NA	NA	NA	No	NA	NA	NA	yes	yes	NA	NA	yes	NA	NA	yes	yes	NA	yes	NA	NA	NA	No	Avoids only painful activities	Works light duties, full time	Avoids resting in bed entirely
2727_2003	2003	58	1	female	physio	36	no	yes	26-50%	yes	yes	yes	NA	NA	NA	NA	NA	NA	NA	NA	NA	No	NA	yes	NA	yes	yes	NA	NA	yes	NA	NA	NA	yes	NA	NA	NA	NA	NA	Yes	Limits activities to moderate exertion	Works light duties, part time	Avoids resting in bed entirely
2728_2003	2003	36	1	male	physio	7	no	yes	51-75%	yes	yes	yes	NA	NA	NA	NA	NA	NA	NA	NA	NA	No	NA	yes	NA	yes	NA	NA	NA	yes	NA	NA	NA	NA	NA	NA	yes	NA	NA	Yes	Limits activities to moderate exertion	Works full duties, full time	Avoids resting in bed entirely
2729_2003	2003	61	1	female	physio	40	no	yes	26-50%	yes	no	yes	NA	NA	NA	NA	NA	NA	NA	NA	NA	No	NA	NA	NA	yes	yes	NA	NA	yes	NA	NA	NA	yes	NA	NA	NA	NA	NA	No	Limits activities to moderate exertion	Works light duties, part time	Avoids resting in bed as much as possible
2730_2003	2003	62	1	female	physio	40	no	no	26-50%	no	NA	NA	NA	NA	NA	NA	yes	NA	NA	NA	NA	No	NA	NA	NA	yes	NA	yes	NA	NA	NA	NA	NA	NA	NA	NA	NA	NA	NA	Yes	Avoids only painful activities	Remains off work	Avoids resting in bed entirely
2733_2003	2003	32	1	female	physio	6	yes	yes	26-50%	yes	no	NA	NA	NA	NA	NA	NA	NA	NA	NA	NA	No	NA	yes	NA	yes	yes	NA	NA	yes	NA	NA	yes	yes	NA	yes	NA	NA	NA	No	Avoids only painful activities	Works light duties, full time	Avoids resting in bed as much as possible
2734_2003	2003	37	1	male	physio	16	yes	yes	51-75%	yes	yes	yes	NA	NA	NA	NA	NA	NA	NA	NA	NA	No	NA	NA	NA	yes	NA	yes	NA	NA	NA	NA	yes	yes	NA	yes	NA	NA	NA	Yes	Limits activities to light exertion	Remains off work	Avoids resting in bed as much as possible
2736_2003	2003	33	1	female	physio	11	no	yes	less than 10%	no	NA	yes	NA	NA	NA	NA	NA	NA	NA	NA	NA	No	NA	yes	NA	yes	NA	NA	NA	yes	NA	NA	NA	NA	NA	yes	NA	NA	NA	No	Limits activities to moderate exertion	Works light duties, full time	Avoids resting in bed entirely
2741_2003	2003	53	1	male	physio	21	yes	yes	10-25%	no	no	NA	NA	NA	NA	NA	NA	NA	NA	NA	NA	NA	NA	NA	NA	NA	NA	NA	NA	NA	NA	NA	NA	NA	NA	NA	NA	NA	NA	NA	Limits activities to light exertion	Remains off work	Avoids resting in bed entirely
2744_2003	2003	67	1	female	physio	44	yes	no	26-50%	yes	no	yes	NA	NA	NA	NA	NA	NA	NA	NA	NA	No	NA	NA	NA	yes	yes	NA	NA	yes	NA	NA	yes	yes	NA	yes	yes	yes	NA	No	Limits activities to moderate exertion	Works light duties, part time	Avoids resting in bed as much as possible
2747_2003	2003	27	1	male	physio	6	no	yes	51-75%	no	NA	yes	NA	NA	NA	NA	NA	NA	NA	NA	NA	No	NA	NA	NA	yes	NA	NA	NA	NA	NA	NA	NA	yes	NA	NA	NA	NA	NA	Yes	Limits activities to moderate exertion	Works full duties, part time	Avoids resting in bed entirely
2749_2003	2003	32	1	male	physio	5	no	no	less than 10%	yes	no	yes	NA	NA	NA	NA	NA	NA	NA	NA	NA	No	yes	NA	NA	yes	NA	NA	NA	NA	NA	NA	yes	yes	NA	yes	NA	NA	NA	No	Limits activities to light exertion	Works light duties, full time	Avoids resting in bed as much as possible
2752_2003	2003	48	1	male	physio	23	yes	yes	26-50%	yes	no	yes	NA	NA	NA	NA	NA	NA	NA	NA	NA	No	NA	NA	NA	yes	yes	NA	NA	yes	NA	NA	NA	NA	NA	yes	NA	NA	NA	No	Avoids only painful activities	Works light duties, full time	Avoids resting in bed as much as possible
2753_2003	2003	53	1	male	physio	29	no	no	26-50%	yes	no	yes	NA	NA	NA	NA	NA	NA	NA	NA	NA	No	NA	yes	NA	yes	NA	NA	NA	yes	NA	NA	NA	yes	NA	NA	NA	NA	NA	No	Does not limit any activities	Works full duties, full time	Avoids resting in bed entirely
2755_2003	2003	40	1	female	physio	18	no	yes	26-50%	yes	yes	yes	NA	NA	NA	NA	NA	NA	NA	NA	NA	No	NA	NA	NA	yes	yes	NA	NA	yes	NA	NA	NA	yes	NA	NA	NA	NA	NA	No	Does not limit any activities	Works full duties, part time	Avoids resting in bed entirely
2756_2003	2003	38	1	female	physio	16	no	yes	51-75%	yes	yes	yes	NA	NA	NA	NA	NA	NA	NA	NA	NA	No	NA	yes	NA	yes	NA	NA	NA	NA	NA	NA	NA	yes	NA	NA	NA	NA	NA	No	Avoids only painful activities	Works light duties, full time	Avoids resting in bed as much as possible
2757_2003	2003	65	1	female	physio	44	no	yes	10-25%	yes	yes	NA	NA	NA	NA	NA	yes	yes	NA	NA	NA	No	NA	NA	NA	yes	NA	NA	NA	yes	NA	NA	yes	NA	NA	NA	NA	NA	NA	No	Avoids only painful activities	Works light duties, full time	Avoids resting in bed entirely
2758_2003	2003	31	1	male	physio	10	yes	yes	26-50%	no	NA	yes	NA	NA	NA	NA	NA	NA	NA	NA	NA	No	NA	NA	NA	yes	NA	NA	NA	NA	NA	NA	NA	NA	NA	NA	NA	NA	NA	Yes	Avoids only painful activities	Works light duties, full time	Avoids resting in bed entirely
2759_2003	2003	29	1	female	physio	7	yes	yes	26-50%	no	no	yes	NA	NA	NA	NA	NA	NA	NA	NA	NA	No	NA	NA	NA	yes	yes	NA	NA	NA	NA	NA	NA	NA	NA	yes	NA	NA	NA	No	Limits activities to moderate exertion	Works light duties, full time	Avoids resting in bed as much as possible
2761_2003	2003	51	1	female	physio	28	no	yes	51-75%	no	NA	yes	NA	NA	NA	NA	NA	NA	NA	NA	NA	No	NA	yes	NA	yes	NA	NA	NA	yes	NA	NA	NA	yes	NA	yes	NA	NA	NA	No	Avoids only painful activities	Works light duties, part time	Avoids resting in bed as much as possible
2764_2003	2003	47	1	female	physio	22	yes	no	51-75%	yes	yes	yes	NA	NA	NA	NA	NA	NA	NA	NA	NA	No	NA	NA	NA	yes	NA	NA	NA	NA	NA	NA	yes	yes	NA	yes	NA	NA	yes	No	Limits activities to moderate exertion	Works light duties, part time	Rests in bed only when pain is severe
2765_2003	2003	38	1	female	physio	16	no	no	26-50%	yes	no	yes	NA	NA	NA	NA	NA	NA	NA	NA	NA	No	NA	yes	NA	yes	yes	NA	NA	NA	NA	NA	NA	NA	NA	NA	NA	NA	NA	Yes	Avoids only painful activities	Works light duties, part time	Avoids resting in bed entirely
2766_2003	2003	34	1	female	physio	10	no	yes	10-25%	no	NA	yes	NA	NA	NA	NA	NA	NA	NA	NA	NA	No	NA	NA	NA	yes	yes	NA	NA	yes	NA	NA	NA	NA	NA	yes	NA	NA	NA	No	Does not limit any activities	Works full duties, part time	Avoids resting in bed entirely
2768_2003	2003	37	1	male	physio	7	yes	yes	26-50%	no	NA	yes	NA	NA	NA	NA	NA	NA	NA	NA	NA	No	NA	yes	NA	yes	yes	NA	NA	yes	NA	NA	yes	NA	NA	NA	NA	NA	NA	Yes	Does not limit any activities	Works light duties, full time	Avoids resting in bed as much as possible
2770_2003	2003	37	1	female	physio	15	yes	no	51-75%	yes	NA	yes	NA	NA	NA	NA	NA	NA	NA	NA	NA	No	NA	NA	NA	NA	NA	NA	NA	NA	NA	NA	yes	NA	NA	yes	NA	NA	yes	Yes	Limits activities to moderate exertion	Remains off work	Avoids resting in bed entirely
2775_2003	2003	46	1	female	physio	25	yes	no	26-50%	no	NA	yes	NA	NA	NA	NA	NA	NA	NA	NA	NA	No	NA	yes	NA	yes	NA	NA	NA	NA	NA	NA	yes	NA	NA	yes	NA	NA	yes	Yes	Avoids only painful activities	Works light duties, part time	Avoids resting in bed entirely
2776_2003	2003	27	1	female	physio	6	no	yes	less than 10%	no	NA	yes	NA	NA	NA	NA	NA	NA	NA	NA	NA	No	NA	yes	NA	yes	yes	NA	NA	NA	NA	NA	NA	NA	NA	NA	NA	NA	NA	No	Avoids only painful activities	Works light duties, full time	Rests in bed only when pain is severe
2780_2003	2003	37	1	female	physio	15	no	yes	More than 75%	yes	yes	yes	NA	NA	NA	NA	NA	NA	NA	NA	NA	No	NA	yes	NA	yes	NA	NA	NA	yes	NA	NA	NA	NA	NA	NA	NA	NA	NA	Yes	Does not limit any activities	Works full duties, full time	Avoids resting in bed entirely
2781_2003	2003	33	1	female	physio	10	yes	no	26-50%	no	no	yes	NA	NA	NA	NA	NA	NA	NA	NA	NA	No	yes	yes	NA	yes	NA	NA	NA	yes	NA	NA	yes	yes	NA	yes	yes	NA	NA	No	Avoids only painful activities	Works light duties, part time	Rests in bed only when pain is severe
2782_2003	2003	33	1	female	physio	12	no	yes	51-75%	no	NA	yes	NA	NA	NA	NA	NA	NA	NA	NA	NA	No	NA	NA	NA	yes	NA	NA	NA	yes	NA	NA	NA	yes	NA	NA	NA	NA	NA	No	Avoids only painful activities	Works light duties, full time	Avoids resting in bed as much as possible
2783_2003	2003	40	1	female	physio	18	yes	yes	10-25%	yes	yes	NA	NA	NA	NA	NA	NA	NA	NA	NA	NA	No	NA	NA	NA	yes	yes	NA	NA	yes	NA	NA	NA	yes	NA	yes	NA	NA	NA	No	Avoids only painful activities	Works full duties, part time	Avoids resting in bed entirely
2786_2003	2003	53	1	female	physio	22	yes	yes	More than 75%	yes	no	yes	NA	NA	NA	NA	NA	NA	NA	NA	NA	No	yes	yes	NA	yes	yes	yes	NA	yes	NA	NA	NA	NA	NA	yes	yes	NA	yes	No	Avoids only painful activities	Works light duties, full time	Avoids resting in bed as much as possible
2792_2003	2003	39	1	female	physio	19	yes	no	26-50%	yes	no	yes	NA	NA	NA	NA	NA	NA	NA	NA	NA	No	yes	NA	NA	yes	NA	NA	NA	NA	NA	NA	yes	yes	NA	yes	NA	NA	NA	Yes	Avoids only painful activities	Remains off work	Rests in bed only when pain is severe
2793_2003	2003	51	1	female	physio	29	yes	yes	51-75%	yes	no	yes	NA	NA	NA	NA	NA	NA	NA	NA	NA	No	NA	yes	NA	yes	yes	NA	NA	yes	NA	NA	NA	NA	NA	yes	yes	NA	NA	Yes	Avoids only painful activities	Works light duties, full time	Avoids resting in bed as much as possible
2794_2003	2003	38	1	female	physio	16	yes	no	51-75%	yes	yes	yes	NA	NA	NA	NA	NA	NA	NA	NA	NA	No	NA	yes	NA	yes	yes	NA	NA	NA	NA	NA	NA	yes	NA	yes	NA	NA	NA	No	Avoids only painful activities	Remains off work	Avoids resting in bed as much as possible
2795_2003	2003	50	1	female	physio	30	no	yes	26-50%	yes	no	yes	NA	NA	NA	NA	NA	NA	NA	NA	NA	No	NA	yes	NA	yes	NA	NA	NA	yes	NA	NA	NA	yes	NA	yes	NA	NA	NA	Yes	Avoids only painful activities	Works light duties, full time	Avoids resting in bed entirely
2797_2003	2003	70	1	female	physio	47	yes	no	less than 10%	yes	no	NA	NA	NA	NA	NA	yes	NA	NA	NA	NA	No	NA	NA	NA	yes	yes	NA	NA	yes	NA	NA	NA	yes	NA	NA	NA	NA	NA	No	Avoids only painful activities	Works light duties, full time	Avoids resting in bed as much as possible
2798_2003	2003	43	1	male	physio	19	yes	no	51-75%	yes	no	yes	NA	NA	NA	NA	NA	NA	NA	NA	NA	No	NA	yes	NA	yes	yes	NA	NA	NA	NA	NA	NA	NA	NA	yes	NA	NA	NA	No	Limits activities to light exertion	Works light duties, part time	Avoids resting in bed as much as possible
2799_2003	2003	49	1	male	physio	26	yes	no	26-50%	yes	yes	yes	NA	NA	NA	NA	NA	NA	NA	NA	NA	No	yes	NA	NA	yes	yes	NA	NA	yes	NA	NA	NA	NA	NA	yes	NA	NA	NA	No	Limits activities to light exertion	Remains off work	Avoids resting in bed as much as possible
2800_2003	2003	33	1	female	physio	12	no	yes	51-75%	yes	yes	yes	NA	NA	NA	NA	NA	NA	NA	NA	NA	No	NA	NA	NA	yes	NA	yes	NA	NA	NA	NA	NA	yes	NA	yes	NA	NA	NA	No	Limits activities to moderate exertion	Works full duties, part time	Avoids resting in bed entirely
2801_2003	2003	37	1	female	physio	16	no	yes	26-50%	yes	no	yes	NA	NA	NA	NA	NA	NA	NA	NA	NA	No	NA	yes	NA	yes	yes	NA	NA	yes	NA	NA	NA	yes	NA	NA	NA	NA	NA	No	Does not limit any activities	Works full duties, full time	Avoids resting in bed entirely
2804_2003	2003	29	1	female	physio	8	no	yes	26-50%	yes	no	yes	NA	NA	NA	NA	NA	NA	NA	NA	NA	No	NA	yes	NA	yes	yes	NA	NA	NA	NA	NA	NA	NA	NA	NA	NA	NA	NA	Yes	Does not limit any activities	Works light duties, part time	Avoids resting in bed as much as possible
2806_2003	2003	27	1	female	physio	7	no	yes	less than 10%	yes	yes	yes	NA	NA	NA	NA	NA	NA	NA	NA	NA	No	NA	yes	NA	yes	yes	NA	NA	yes	NA	NA	NA	yes	NA	yes	NA	NA	NA	No	Avoids only painful activities	Works light duties, full time	Avoids resting in bed entirely
2810_2003	2003	39	1	female	physio	17	yes	yes	26-50%	no	NA	yes	NA	NA	NA	NA	NA	NA	NA	NA	NA	No	NA	NA	NA	yes	NA	NA	NA	yes	NA	NA	yes	NA	NA	yes	NA	NA	yes	No	Avoids only painful activities	Works light duties, part time	Avoids resting in bed entirely
2812_2003	2003	28	1	female	physio	7	yes	yes	26-50%	yes	no	yes	NA	NA	NA	NA	NA	NA	NA	NA	NA	No	NA	yes	NA	yes	yes	NA	NA	yes	NA	NA	NA	yes	NA	yes	yes	NA	NA	Yes	Does not limit any activities	Works light duties, full time	Avoids resting in bed entirely
2816_2003	2003	57	1	female	physio	35	yes	no	51-75%	yes	yes	yes	NA	NA	NA	NA	NA	NA	NA	NA	NA	No	NA	yes	NA	yes	yes	NA	NA	NA	NA	NA	NA	yes	NA	NA	NA	NA	NA	Yes	Avoids only painful activities	Works full duties, part time	Avoids resting in bed entirely
2817_2003	2003	34	1	female	physio	12	yes	yes	26-50%	no	Not applicable	yes	NA	NA	NA	NA	NA	NA	NA	NA	NA	No	NA	yes	NA	yes	yes	NA	NA	yes	NA	NA	yes	yes	NA	yes	NA	NA	NA	No	Limits activities to moderate exertion	Works full duties, part time	Avoids resting in bed as much as possible
2819_2003	2003	36	1	female	physio	8	yes	yes	26-50%	no	Not applicable	yes	NA	NA	NA	NA	NA	NA	NA	NA	NA	No	NA	NA	NA	NA	NA	NA	NA	yes	NA	NA	NA	yes	yes	yes	yes	NA	NA	No	Limits activities to light exertion	Works full duties, part time	Avoids resting in bed as much as possible
2825_2003	2003	29	1	female	physio	NA	no	yes	51-75%	yes	yes	yes	NA	NA	NA	NA	NA	NA	NA	NA	NA	No	NA	NA	NA	NA	yes	NA	NA	NA	NA	NA	NA	NA	NA	NA	NA	NA	NA	No	Avoids only painful activities	Works light duties, full time	Avoids resting in bed as much as possible
2826_2003	2003	34	1	female	physio	13	no	yes	26-50%	yes	no	yes	NA	NA	NA	NA	NA	NA	NA	NA	NA	No	NA	NA	NA	yes	NA	NA	NA	NA	NA	NA	NA	yes	NA	yes	NA	NA	NA	No	Limits activities to light exertion	Works full duties, part time	Avoids resting in bed as much as possible
2829_2003	2003	32	1	female	physio	11	yes	no	51-75%	yes	no	yes	NA	NA	NA	NA	NA	NA	NA	NA	NA	No	NA	NA	NA	yes	yes	NA	NA	NA	NA	NA	yes	yes	NA	yes	NA	NA	NA	Yes	Avoids only painful activities	Works light duties, full time	Avoids resting in bed entirely
2831_2003	2003	41	1	female	physio	20	yes	yes	51-75%	yes	no	yes	NA	NA	NA	NA	NA	NA	NA	NA	NA	No	NA	NA	NA	NA	NA	NA	NA	NA	NA	NA	NA	yes	NA	yes	NA	NA	yes	Yes	Avoids only painful activities	Works light duties, part time	Rests in bed only when pain is severe
2836_2003	2003	39	1	female	physio	18	no	yes	less than 10%	yes	no	yes	NA	NA	NA	NA	NA	NA	NA	NA	NA	No	yes	yes	NA	yes	yes	yes	NA	yes	NA	NA	NA	yes	NA	NA	NA	NA	NA	No	Avoids only painful activities	Works light duties, full time	Avoids resting in bed entirely
2837_2003	2003	39	1	female	physio	19	yes	yes	26-50%	yes	no	yes	NA	NA	NA	NA	NA	NA	NA	NA	NA	No	yes	NA	NA	yes	NA	NA	NA	yes	NA	NA	yes	yes	NA	NA	yes	NA	NA	No	Limits activities to moderate exertion	Works light duties, part time	Avoids resting in bed as much as possible
2840_2003	2003	72	1	female	physio	45	yes	yes	26-50%	yes	yes	NA	NA	NA	NA	yes	NA	NA	NA	NA	NA	No	NA	NA	NA	yes	yes	NA	yes	yes	NA	NA	yes	NA	NA	yes	NA	yes	NA	No	Limits activities to light exertion	Works light duties, full time	Rests in bed only when pain is severe
2841_2003	2003	30	1	female	physio	7	yes	no	51-75%	no	Not applicable	yes	NA	NA	NA	NA	NA	NA	NA	NA	NA	No	NA	yes	NA	yes	yes	NA	NA	yes	NA	NA	yes	NA	NA	NA	yes	NA	yes	No	Avoids only painful activities	Works light duties, full time	Avoids resting in bed as much as possible
2842_2003	2003	41	1	female	physio	7	yes	yes	51-75%	yes	no	yes	NA	NA	NA	NA	NA	NA	NA	NA	NA	No	NA	NA	NA	yes	yes	NA	NA	yes	NA	NA	yes	yes	NA	yes	NA	NA	yes	No	Avoids only painful activities	Works light duties, full time	Avoids resting in bed as much as possible
2843_2003	2003	31	1	female	physio	6	yes	no	26-50%	yes	yes	yes	NA	NA	NA	NA	NA	NA	NA	NA	NA	No	NA	yes	NA	yes	NA	NA	NA	yes	NA	NA	yes	yes	NA	yes	NA	NA	NA	No	NA	Works light duties, full time	Avoids resting in bed entirely
2846_2003	2003	32	1	female	physio	7	yes	no	26-50%	no	no	yes	NA	NA	NA	NA	NA	NA	NA	NA	NA	No	NA	yes	NA	yes	yes	NA	NA	yes	NA	NA	yes	NA	NA	NA	yes	NA	NA	No	Avoids only painful activities	Works full duties, part time	Avoids resting in bed as much as possible
2847_2003	2003	37	1	female	physio	15	yes	no	26-50%	yes	no	yes	NA	NA	NA	NA	NA	NA	NA	NA	NA	No	NA	NA	NA	yes	NA	NA	NA	NA	NA	NA	NA	yes	yes	yes	yes	NA	NA	No	Avoids only painful activities	Works light duties, part time	Avoids resting in bed as much as possible
2849_2003	2003	47	1	male	physio	20	no	yes	less than 10%	yes	no	yes	NA	NA	NA	NA	NA	NA	NA	NA	NA	No	NA	NA	NA	yes	NA	NA	NA	yes	NA	NA	NA	yes	NA	NA	NA	NA	NA	No	Limits activities to light exertion	Works light duties, full time	Avoids resting in bed as much as possible
2853_2003	2003	29	1	female	physio	7	no	yes	10-25%	yes	no	yes	NA	NA	NA	NA	NA	NA	NA	NA	NA	No	NA	NA	NA	yes	NA	NA	NA	NA	NA	NA	NA	yes	NA	NA	yes	NA	NA	No	Limits activities to moderate exertion	Works light duties, part time	Avoids resting in bed as much as possible
2855_2003	2003	56	1	female	physio	34	no	yes	51-75%	yes	no	yes	NA	NA	NA	NA	NA	NA	NA	NA	NA	No	NA	NA	NA	yes	NA	NA	NA	NA	NA	NA	yes	NA	NA	yes	NA	NA	NA	No	Limits activities to moderate exertion	Works light duties, full time	Avoids resting in bed as much as possible
2856_2003	2003	41	1	female	physio	20	yes	no	51-75%	yes	no	yes	NA	NA	NA	NA	NA	NA	NA	NA	NA	No	NA	NA	NA	yes	yes	NA	NA	yes	NA	NA	NA	yes	NA	yes	NA	NA	NA	No	Avoids only painful activities	Works light duties, full time	Avoids resting in bed entirely
2858_2003	2003	50	1	female	physio	27	no	yes	26-50%	yes	no	yes	NA	NA	NA	NA	NA	NA	NA	NA	NA	No	yes	NA	NA	yes	NA	NA	NA	yes	NA	NA	NA	yes	NA	NA	NA	NA	NA	No	Avoids only painful activities	Works light duties, full time	Avoids resting in bed as much as possible
2861_2003	2003	30	1	female	physio	8	no	yes	26-50%	yes	no	yes	NA	NA	NA	NA	NA	NA	NA	NA	NA	No	NA	yes	NA	yes	yes	NA	NA	NA	NA	NA	NA	yes	NA	NA	NA	NA	NA	No	Limits activities to light exertion	Works light duties, part time	Rests in bed only when pain is severe
2863_2003	2003	36	1	female	physio	13	no	no	More than 75%	yes	no	yes	NA	NA	NA	NA	NA	NA	NA	NA	NA	No	NA	yes	NA	yes	yes	NA	NA	yes	NA	NA	NA	NA	NA	NA	NA	NA	NA	No	Avoids only painful activities	Works light duties, full time	Avoids resting in bed entirely
2865_2003	2003	59	1	female	physio	36	no	yes	51-75%	yes	no	yes	NA	NA	NA	NA	NA	NA	NA	NA	NA	No	NA	NA	NA	yes	yes	NA	NA	yes	NA	NA	NA	yes	NA	NA	NA	NA	NA	No	Avoids only painful activities	Works light duties, full time	Avoids resting in bed entirely
2866_2003	2003	37	1	female	physio	16	no	yes	51-75%	yes	no	yes	NA	NA	NA	NA	NA	NA	NA	NA	NA	No	NA	yes	NA	yes	yes	NA	NA	yes	NA	NA	NA	yes	NA	NA	yes	NA	NA	No	Does not limit any activities	Works full duties, full time	Avoids resting in bed as much as possible
2867_2003	2003	44	1	female	physio	23	no	yes	26-50%	yes	yes	yes	NA	NA	NA	NA	NA	NA	NA	NA	NA	No	NA	NA	NA	yes	NA	yes	NA	NA	NA	NA	NA	yes	NA	NA	NA	NA	NA	No	Avoids only painful activities	Works light duties, part time	Avoids resting in bed entirely
2869_2003	2003	35	1	female	physio	12	yes	no	51-75%	no	NA	yes	NA	NA	NA	NA	NA	NA	NA	NA	NA	No	NA	NA	NA	yes	yes	NA	NA	yes	NA	NA	yes	yes	NA	NA	yes	NA	NA	No	Avoids only painful activities	Works light duties, part time	Avoids resting in bed entirely
2870_2003	2003	59	1	female	physio	37	yes	no	26-50%	yes	no	yes	NA	NA	NA	NA	NA	NA	NA	NA	NA	No	NA	NA	NA	yes	yes	NA	NA	yes	NA	NA	NA	yes	NA	yes	NA	NA	yes	No	Avoids only painful activities	Works light duties, full time	Avoids resting in bed entirely
2871_2003	2003	27	1	female	physio	7	no	yes	26-50%	yes	yes	yes	NA	NA	NA	NA	NA	NA	NA	NA	NA	No	NA	NA	NA	yes	NA	NA	NA	yes	NA	NA	NA	yes	NA	NA	NA	NA	NA	No	Avoids only painful activities	Works light duties, full time	Avoids resting in bed entirely
2874_2003	2003	47	1	female	physio	26	no	yes	51-75%	no	no	NA	NA	NA	NA	NA	NA	NA	NA	yes	NA	No	NA	NA	NA	yes	yes	yes	NA	NA	NA	NA	NA	yes	NA	yes	NA	NA	yes	No	Limits activities to light exertion	Remains off work	Rests in bed only when pain is severe
2875_2003	2003	55	1	female	physio	35	yes	no	26-50%	no	NA	yes	NA	NA	NA	NA	NA	NA	NA	NA	NA	No	NA	NA	NA	yes	NA	yes	NA	yes	NA	NA	yes	yes	NA	yes	NA	NA	yes	No	Avoids only painful activities	Works light duties, part time	Avoids resting in bed entirely
2876_2003	2003	44	1	female	physio	21	no	yes	51-75%	yes	no	NA	NA	NA	NA	NA	yes	NA	NA	NA	NA	No	yes	NA	NA	yes	yes	yes	NA	yes	NA	NA	yes	NA	NA	NA	NA	yes	NA	No	Avoids only painful activities	Works light duties, part time	Avoids resting in bed as much as possible
2879_2003	2003	37	1	female	physio	9	no	yes	26-50%	yes	no	yes	NA	NA	NA	NA	NA	NA	NA	NA	NA	No	NA	yes	NA	yes	yes	NA	NA	yes	NA	NA	NA	yes	NA	NA	NA	NA	NA	Yes	Limits activities to moderate exertion	Works light duties, full time	Avoids resting in bed as much as possible
2881_2003	2003	61	1	female	physio	40	no	yes	26-50%	yes	no	yes	NA	NA	NA	NA	NA	NA	NA	NA	NA	No	NA	yes	NA	yes	yes	NA	NA	yes	NA	NA	NA	yes	NA	yes	yes	NA	yes	Yes	Avoids only painful activities	Works full duties, full time	Avoids resting in bed entirely
2882_2003	2003	41	1	female	physio	20	no	yes	26-50%	yes	yes	yes	NA	NA	NA	NA	NA	NA	NA	NA	NA	No	NA	yes	NA	yes	yes	NA	NA	NA	NA	NA	NA	yes	NA	NA	NA	NA	NA	No	Avoids only painful activities	Works light duties, part time	Avoids resting in bed as much as possible
2884_2003	2003	59	1	female	physio	37	yes	no	51-75%	yes	yes	yes	NA	NA	NA	NA	NA	NA	NA	NA	NA	No	NA	NA	NA	yes	yes	NA	NA	NA	NA	NA	NA	yes	NA	yes	NA	NA	yes	Yes	Avoids only painful activities	Works light duties, part time	Avoids resting in bed entirely
2887_2003	2003	48	1	female	physio	27	yes	yes	51-75%	yes	yes	yes	NA	NA	NA	NA	NA	NA	NA	NA	NA	Yes	NA	yes	NA	NA	yes	NA	NA	yes	NA	NA	NA	NA	NA	NA	NA	NA	NA	Yes	Limits activities to moderate exertion	Works light duties, full time	Avoids resting in bed as much as possible
2888_2003	2003	38	1	female	physio	NA	no	yes	10-25%	yes	yes	yes	NA	NA	NA	NA	NA	NA	NA	NA	NA	No	NA	NA	NA	NA	NA	NA	NA	yes	NA	NA	NA	yes	NA	NA	NA	NA	NA	No	Does not limit any activities	Works full duties, full time	Avoids resting in bed entirely
2891_2003	2003	30	1	female	physio	9	no	yes	26-50%	yes	yes	yes	NA	NA	NA	NA	NA	NA	NA	NA	NA	Yes	NA	NA	NA	yes	yes	NA	NA	yes	NA	NA	NA	yes	NA	NA	NA	NA	NA	No	Limits activities to moderate exertion	Works light duties, part time	Avoids resting in bed as much as possible
2894_2003	2003	56	1	female	physio	33	no	yes	51-75%	yes	no	yes	NA	NA	NA	NA	NA	NA	NA	NA	NA	No	NA	NA	NA	yes	yes	NA	NA	NA	NA	NA	NA	yes	NA	NA	NA	NA	NA	No	Avoids only painful activities	Works light duties, full time	Avoids resting in bed entirely
2898_2003	2003	32	1	female	physio	10	no	yes	10-25%	yes	yes	yes	NA	NA	NA	NA	NA	NA	NA	NA	NA	No	NA	NA	NA	yes	yes	NA	NA	yes	NA	NA	NA	NA	NA	yes	NA	NA	NA	No	Limits activities to moderate exertion	Works light duties, full time	Avoids resting in bed as much as possible
2899_2003	2003	43	1	female	physio	22	yes	yes	51-75%	yes	no	yes	NA	NA	NA	NA	NA	NA	NA	NA	NA	No	NA	yes	NA	yes	yes	NA	NA	yes	NA	NA	NA	NA	NA	NA	NA	NA	NA	Yes	Avoids only painful activities	Works light duties, part time	Avoids resting in bed entirely
2901_2003	2003	29	1	female	physio	8	yes	yes	26-50%	no	NA	yes	NA	NA	NA	NA	NA	NA	NA	NA	NA	No	NA	NA	NA	yes	NA	NA	NA	yes	NA	NA	NA	yes	NA	yes	NA	NA	NA	No	Avoids only painful activities	Works light duties, full time	Avoids resting in bed as much as possible
2904_2003	2003	43	1	male	physio	18	yes	yes	26-50%	no	no	yes	NA	NA	NA	NA	NA	NA	NA	NA	NA	No	NA	NA	NA	yes	NA	NA	NA	yes	NA	NA	NA	NA	NA	yes	yes	NA	NA	No	Avoids only painful activities	Works light duties, full time	Avoids resting in bed entirely
2905_2003	2003	64	1	female	physio	44	no	yes	less than 10%	yes	no	yes	NA	NA	NA	NA	NA	NA	NA	NA	NA	No	NA	NA	NA	yes	NA	NA	NA	NA	NA	NA	NA	yes	NA	NA	NA	NA	NA	No	Limits activities to light exertion	Works light duties, part time	Avoids resting in bed entirely
2907_2003	2003	59	1	female	physio	38	no	yes	More than 75%	yes	no	yes	NA	NA	NA	NA	NA	NA	NA	NA	NA	No	NA	yes	NA	yes	yes	NA	NA	yes	NA	NA	NA	NA	NA	NA	NA	NA	NA	No	Does not limit any activities	Works full duties, full time	Avoids resting in bed entirely
2909_2003	2003	36	1	female	physio	14	no	yes	26-50%	yes	yes	yes	NA	NA	NA	NA	NA	NA	NA	NA	NA	No	NA	yes	NA	yes	NA	NA	NA	NA	NA	NA	yes	yes	NA	yes	NA	NA	NA	Yes	Limits activities to light exertion	Works light duties, part time	Avoids resting in bed entirely
2911_2003	2003	30	1	female	physio	9	yes	yes	26-50%	no	NA	yes	NA	NA	NA	NA	NA	NA	NA	NA	NA	No	yes	NA	NA	NA	yes	NA	NA	yes	NA	NA	NA	yes	NA	yes	yes	NA	NA	No	Limits activities to moderate exertion	Works light duties, full time	Avoids resting in bed entirely
2912_2003	2003	45	1	female	physio	25	yes	no	10-25%	yes	yes	yes	NA	NA	NA	NA	NA	NA	NA	NA	NA	No	NA	yes	NA	yes	NA	yes	NA	yes	NA	NA	NA	yes	NA	yes	NA	yes	yes	No	Limits activities to light exertion	Works light duties, part time	Avoids resting in bed as much as possible
2916_2003	2003	31	1	female	physio	8	yes	no	51-75%	yes	no	NA	NA	NA	NA	NA	NA	NA	NA	NA	NA	No	NA	NA	NA	yes	yes	NA	NA	yes	NA	NA	NA	yes	NA	yes	NA	NA	NA	No	Limits activities to moderate exertion	Works light duties, full time	Avoids resting in bed as much as possible
2921_2003	2003	41	1	female	physio	20	no	yes	51-75%	yes	yes	yes	NA	NA	NA	NA	NA	NA	NA	NA	NA	No	NA	NA	NA	yes	NA	NA	NA	yes	NA	NA	NA	yes	NA	NA	NA	NA	NA	No	Avoids only painful activities	Works light duties, part time	Avoids resting in bed entirely
2922_2003	2003	34	1	female	physio	7	yes	yes	26-50%	yes	no	yes	NA	NA	NA	NA	NA	NA	NA	NA	NA	No	NA	yes	NA	yes	NA	NA	NA	yes	NA	NA	NA	yes	NA	yes	NA	yes	NA	Yes	Avoids only painful activities	Works light duties, part time	Avoids resting in bed as much as possible
2923_2003	2003	31	1	female	physio	10	yes	no	26-50%	no	NA	yes	NA	NA	NA	NA	NA	NA	NA	NA	NA	No	NA	NA	NA	yes	yes	NA	NA	NA	NA	NA	NA	NA	NA	NA	yes	NA	NA	No	Avoids only painful activities	Works light duties, full time	Avoids resting in bed entirely
2926_2003	2003	28	1	female	physio	7	yes	yes	51-75%	yes	no	yes	NA	NA	NA	NA	NA	NA	NA	NA	NA	No	NA	yes	NA	yes	yes	NA	NA	NA	NA	NA	yes	yes	NA	yes	yes	NA	NA	No	Limits activities to light exertion	Works light duties, part time	Rests in bed only when pain is severe
2928_2003	2003	45	1	female	physio	24	no	yes	51-75%	yes	no	yes	NA	NA	NA	NA	NA	NA	NA	NA	NA	No	NA	NA	NA	yes	NA	yes	NA	yes	NA	NA	NA	yes	NA	yes	NA	NA	NA	No	Avoids only painful activities	Works light duties, full time	Avoids resting in bed entirely
2930_2003	2003	35	1	female	physio	12	no	yes	51-75%	yes	yes	yes	NA	NA	NA	NA	NA	NA	NA	NA	NA	No	NA	yes	NA	yes	yes	NA	NA	yes	NA	yes	NA	yes	NA	yes	yes	NA	NA	No	Does not limit any activities	Works light duties, full time	Avoids resting in bed entirely
2931_2003	2003	52	1	female	physio	30	no	yes	26-50%	no	no	yes	NA	NA	NA	NA	NA	NA	NA	NA	NA	No	NA	NA	NA	NA	NA	NA	NA	NA	NA	NA	NA	NA	NA	NA	NA	NA	NA	Yes	Avoids only painful activities	Works light duties, full time	Avoids resting in bed entirely
2932_2003	2003	42	1	female	physio	18	no	yes	51-75%	yes	yes	yes	NA	NA	NA	NA	NA	NA	NA	NA	NA	No	NA	yes	NA	yes	NA	NA	NA	yes	NA	NA	NA	yes	NA	yes	NA	NA	NA	No	Avoids only painful activities	Works light duties, part time	Avoids resting in bed as much as possible
2933_2003	2003	57	1	female	physio	33	yes	no	10-25%	no	NA	yes	NA	NA	NA	NA	NA	NA	NA	NA	NA	No	yes	yes	NA	yes	NA	yes	NA	NA	NA	NA	yes	yes	NA	NA	NA	NA	NA	No	Limits activities to moderate exertion	Works light duties, full time	Avoids resting in bed entirely
2937_2003	2003	46	1	female	physio	25	no	yes	More than 75%	no	NA	yes	NA	NA	NA	NA	NA	NA	NA	NA	NA	No	NA	yes	NA	yes	yes	NA	NA	yes	NA	NA	NA	NA	NA	NA	NA	NA	NA	Yes	Does not limit any activities	Works full duties, part time	Avoids resting in bed as much as possible
2938_2003	2003	34	1	female	physio	13	yes	no	26-50%	yes	no	yes	NA	NA	NA	NA	NA	NA	NA	NA	NA	No	yes	NA	NA	yes	NA	NA	NA	NA	NA	NA	yes	yes	yes	yes	yes	NA	NA	No	Avoids only painful activities	Works light duties, part time	Avoids resting in bed entirely
2945_2003	2003	52	1	female	physio	31	yes	yes	26-50%	yes	no	yes	NA	NA	NA	NA	NA	NA	NA	NA	NA	No	NA	NA	NA	yes	NA	yes	NA	NA	NA	NA	yes	yes	NA	yes	NA	NA	NA	No	Avoids only painful activities	Works light duties, part time	Avoids resting in bed entirely
2947_2003	2003	62	1	female	physio	40	no	yes	less than 10%	yes	yes	NA	NA	NA	NA	NA	NA	NA	NA	NA	NA	No	NA	yes	NA	yes	NA	NA	NA	yes	NA	NA	yes	NA	NA	yes	yes	NA	yes	No	Limits activities to light exertion	Works light duties, part time	Avoids resting in bed entirely
2949_2003	2003	39	1	female	physio	17	no	yes	51-75%	no	NA	yes	NA	NA	NA	NA	NA	NA	NA	NA	NA	No	NA	NA	NA	yes	yes	NA	NA	yes	NA	NA	yes	yes	NA	yes	NA	NA	NA	No	Avoids only painful activities	Works light duties, full time	Avoids resting in bed entirely
2954_2003	2003	48	1	female	physio	27	yes	no	26-50%	yes	no	yes	NA	NA	NA	NA	NA	NA	NA	NA	NA	No	NA	NA	NA	yes	NA	NA	NA	yes	NA	NA	NA	yes	NA	yes	NA	NA	NA	No	Avoids only painful activities	Works light duties, full time	Avoids resting in bed as much as possible
2957_2003	2003	41	1	female	physio	12	no	yes	26-50%	yes	no	yes	NA	NA	NA	NA	NA	NA	NA	NA	NA	No	NA	NA	NA	yes	NA	NA	NA	yes	NA	NA	NA	yes	NA	yes	yes	NA	NA	No	Avoids only painful activities	Works full duties, part time	Avoids resting in bed entirely
2958_2003	2003	45	1	female	physio	23	yes	yes	51-75%	yes	yes	yes	NA	NA	NA	NA	NA	NA	NA	NA	NA	No	NA	NA	NA	NA	NA	NA	NA	NA	NA	NA	NA	yes	NA	NA	NA	NA	NA	No	Limits activities to moderate exertion	Works light duties, full time	Avoids resting in bed entirely
2959_2003	2003	58	1	female	physio	37	no	yes	26-50%	yes	yes	yes	NA	NA	NA	NA	NA	NA	NA	NA	NA	No	NA	yes	NA	yes	NA	NA	NA	yes	NA	NA	NA	NA	NA	yes	NA	NA	yes	No	Avoids only painful activities	Works light duties, part time	Avoids resting in bed entirely
2960_2003	2003	29	1	female	physio	8	yes	yes	less than 10%	no	no	yes	NA	NA	NA	NA	NA	NA	NA	NA	NA	No	NA	yes	NA	yes	yes	NA	NA	yes	NA	NA	NA	yes	NA	NA	NA	NA	yes	No	Does not limit any activities	Works full duties, full time	Avoids resting in bed entirely
2962_2003	2003	43	1	female	physio	21	no	yes	More than 75%	no	no	yes	NA	NA	NA	NA	NA	NA	NA	NA	NA	No	NA	yes	NA	yes	yes	NA	NA	yes	NA	NA	NA	NA	NA	NA	NA	NA	NA	No	Does not limit any activities	Works full duties, full time	Avoids resting in bed entirely
2964_2003	2003	50	1	male	physio	8	yes	yes	51-75%	yes	yes	yes	NA	NA	NA	NA	NA	NA	NA	NA	NA	No	NA	NA	NA	yes	NA	NA	NA	NA	NA	NA	yes	NA	yes	NA	NA	NA	NA	Yes	Avoids only painful activities	Works light duties, full time	Avoids resting in bed entirely
2965_2003	2003	50	1	female	physio	29	no	yes	26-50%	yes	no	yes	NA	NA	NA	NA	NA	NA	NA	NA	NA	No	NA	NA	NA	yes	NA	NA	NA	yes	NA	NA	NA	yes	NA	yes	NA	NA	NA	No	Does not limit any activities	Works light duties, full time	Avoids resting in bed entirely
2967_2003	2003	39	1	female	physio	18	no	yes	26-50%	yes	no	yes	NA	NA	NA	NA	NA	NA	NA	NA	NA	No	NA	NA	NA	yes	yes	NA	NA	yes	NA	NA	NA	NA	NA	NA	yes	NA	NA	No	Limits activities to light exertion	Works light duties, part time	Avoids resting in bed as much as possible
2968_2003	2003	33	1	male	physio	9	yes	yes	51-75%	yes	yes	yes	NA	NA	NA	NA	NA	NA	NA	NA	NA	No	NA	NA	NA	yes	yes	NA	NA	NA	NA	NA	NA	NA	NA	NA	NA	NA	NA	No	Limits activities to light exertion	Remains off work	Avoids resting in bed entirely
2972_2003	2003	42	1	female	physio	20	no	yes	51-75%	yes	yes	yes	NA	NA	NA	NA	NA	NA	NA	NA	NA	No	NA	yes	NA	yes	yes	NA	NA	yes	NA	NA	NA	yes	NA	NA	NA	NA	NA	Yes	Avoids only painful activities	Works light duties, full time	Avoids resting in bed entirely
2974_2003	2003	55	1	male	physio	24	yes	no	less than 10%	yes	no	yes	NA	NA	NA	NA	NA	NA	NA	NA	NA	No	NA	NA	NA	yes	NA	yes	NA	NA	NA	NA	NA	yes	NA	NA	NA	NA	yes	No	Avoids only painful activities	Works light duties, full time	Avoids resting in bed entirely
2975_2003	2003	37	1	female	physio	16	yes	yes	26-50%	yes	no	yes	NA	NA	NA	NA	NA	NA	NA	NA	NA	No	NA	NA	NA	yes	NA	NA	NA	yes	NA	NA	NA	yes	NA	NA	NA	NA	NA	No	Avoids only painful activities	Works light duties, part time	Avoids resting in bed as much as possible
2977_2003	2003	55	1	female	physio	28	yes	yes	26-50%	yes	no	yes	NA	NA	NA	NA	NA	NA	NA	NA	NA	No	NA	yes	NA	yes	yes	NA	NA	NA	NA	NA	NA	yes	NA	yes	NA	NA	yes	No	Limits activities to moderate exertion	Works light duties, part time	Rests in bed only when pain is severe
2978_2003	2003	40	1	female	physio	15	yes	yes	10-25%	yes	no	yes	NA	NA	NA	NA	NA	NA	NA	NA	NA	No	NA	yes	NA	yes	yes	NA	NA	yes	NA	NA	NA	yes	NA	yes	NA	NA	NA	No	Avoids only painful activities	Works light duties, full time	Avoids resting in bed as much as possible
2983_2003	2003	38	1	female	physio	17	yes	no	51-75%	yes	yes	yes	NA	NA	NA	NA	NA	NA	NA	NA	NA	No	yes	yes	NA	yes	yes	NA	NA	NA	NA	NA	yes	NA	NA	yes	NA	NA	yes	No	Avoids only painful activities	Works light duties, full time	Avoids resting in bed as much as possible
2986_2003	2003	52	1	female	physio	30	no	yes	26-50%	yes	no	yes	NA	NA	NA	NA	NA	NA	NA	NA	NA	No	NA	NA	NA	yes	yes	NA	NA	yes	NA	NA	NA	NA	NA	NA	NA	NA	NA	Yes	Avoids only painful activities	Works full duties, part time	Avoids resting in bed entirely
2988_2003	2003	34	1	male	physio	10	no	yes	26-50%	no	NA	yes	NA	NA	NA	NA	NA	NA	NA	NA	NA	No	NA	yes	NA	yes	NA	NA	NA	yes	NA	NA	NA	yes	NA	yes	NA	NA	NA	Yes	Avoids only painful activities	Works light duties, part time	Avoids resting in bed entirely
2992_2003	2003	34	1	female	physio	12	no	yes	26-50%	yes	no	yes	NA	NA	NA	NA	NA	NA	NA	NA	NA	No	NA	NA	NA	yes	yes	NA	NA	yes	NA	NA	NA	yes	NA	NA	NA	NA	NA	Yes	Avoids only painful activities	Works light duties, full time	Avoids resting in bed as much as possible
2994_2003	2003	42	1	female	physio	21	yes	no	51-75%	yes	no	yes	NA	NA	NA	NA	NA	NA	NA	NA	NA	No	NA	yes	NA	yes	NA	NA	NA	yes	NA	NA	NA	yes	NA	yes	yes	NA	NA	Yes	Limits activities to moderate exertion	Works light duties, part time	Avoids resting in bed entirely
2996_2003	2003	51	1	female	physio	25	no	yes	More than 75%	yes	no	NA	NA	NA	NA	NA	NA	NA	NA	NA	NA	No	NA	yes	NA	yes	yes	NA	NA	yes	NA	NA	NA	yes	NA	yes	NA	NA	yes	No	Avoids only painful activities	Works light duties, full time	Avoids resting in bed entirely
3000_2003	2003	48	1	female	physio	27	no	yes	10-25%	yes	no	yes	NA	NA	NA	NA	NA	NA	NA	NA	NA	No	NA	NA	NA	yes	NA	NA	NA	NA	NA	NA	NA	yes	NA	yes	NA	NA	yes	No	Avoids only painful activities	Works full duties, part time	Avoids resting in bed as much as possible
3003_2003	2003	41	1	female	physio	20	no	yes	51-75%	yes	no	yes	NA	NA	NA	NA	NA	NA	NA	NA	NA	No	NA	yes	NA	yes	yes	NA	NA	yes	NA	NA	NA	yes	NA	NA	NA	NA	NA	Yes	Does not limit any activities	Works full duties, full time	Avoids resting in bed entirely
3004_2003	2003	37	1	female	physio	14	yes	yes	51-75%	yes	no	NA	NA	NA	NA	NA	NA	NA	NA	NA	NA	No	NA	yes	NA	yes	yes	NA	NA	NA	NA	NA	NA	yes	NA	yes	NA	NA	NA	No	Limits activities to moderate exertion	Works light duties, part time	Avoids resting in bed as much as possible
3010_2003	2003	41	1	female	physio	21	yes	yes	51-75%	no	NA	yes	NA	NA	NA	NA	NA	NA	NA	NA	NA	No	NA	yes	NA	yes	NA	NA	NA	yes	NA	NA	NA	yes	NA	NA	NA	NA	NA	No	Does not limit any activities	Works full duties, part time	Avoids resting in bed entirely
3012_2003	2003	42	1	female	physio	20	yes	no	51-75%	yes	no	yes	NA	NA	NA	NA	NA	NA	NA	NA	NA	No	NA	yes	NA	NA	NA	NA	NA	NA	NA	NA	NA	yes	NA	yes	NA	NA	NA	No	Avoids only painful activities	Works light duties, full time	Avoids resting in bed entirely
3017_2003	2003	42	1	female	physio	18	yes	no	26-50%	yes	yes	yes	NA	NA	NA	NA	NA	NA	NA	NA	NA	No	yes	NA	NA	NA	NA	NA	NA	NA	NA	NA	yes	NA	NA	yes	NA	NA	NA	No	Limits activities to light exertion	Works light duties, part time	Rests in bed only when pain is severe
3018_2003	2003	44	1	female	physio	23	yes	yes	26-50%	yes	no	yes	NA	NA	NA	NA	NA	NA	NA	NA	NA	No	NA	NA	NA	yes	NA	NA	NA	yes	NA	NA	NA	NA	NA	yes	NA	yes	NA	No	Avoids only painful activities	Works light duties, part time	Avoids resting in bed as much as possible
3024_2003	2003	40	1	female	physio	18	no	yes	More than 75%	yes	yes	yes	NA	NA	NA	NA	NA	NA	NA	NA	NA	No	NA	NA	NA	yes	NA	NA	NA	yes	NA	NA	NA	yes	NA	yes	NA	NA	NA	No	Avoids only painful activities	Works light duties, part time	Avoids resting in bed as much as possible
3026_2003	2003	36	1	male	physio	12	yes	no	26-50%	yes	yes	yes	NA	NA	NA	NA	NA	NA	NA	NA	NA	No	yes	NA	NA	NA	NA	NA	NA	yes	NA	NA	NA	yes	yes	yes	NA	NA	NA	No	Avoids only painful activities	Works light duties, full time	Avoids resting in bed as much as possible
3029_2003	2003	31	1	female	physio	9	yes	no	51-75%	yes	yes	yes	NA	NA	NA	NA	NA	NA	NA	NA	NA	No	NA	NA	NA	yes	NA	yes	NA	NA	NA	NA	yes	yes	yes	NA	NA	NA	yes	No	Avoids only painful activities	Remains off work	Rests in bed only when pain is severe
3032_2003	2003	47	1	female	physio	25	yes	yes	26-50%	no	yes	yes	NA	NA	NA	NA	NA	NA	NA	NA	NA	No	NA	yes	NA	yes	NA	NA	NA	yes	NA	NA	NA	yes	NA	NA	NA	NA	NA	No	Does not limit any activities	Works full duties, full time	Avoids resting in bed entirely
3034_2003	2003	44	1	female	physio	23	yes	no	26-50%	yes	yes	yes	NA	NA	NA	NA	NA	NA	NA	NA	NA	No	NA	NA	NA	yes	NA	yes	NA	yes	NA	NA	NA	yes	NA	yes	NA	NA	NA	No	Limits activities to moderate exertion	Works full duties, part time	Avoids resting in bed entirely
3035_2003	2003	35	1	female	physio	14	yes	no	51-75%	yes	no	yes	NA	NA	NA	NA	NA	NA	NA	NA	NA	No	NA	NA	NA	yes	yes	yes	NA	yes	NA	NA	NA	NA	NA	yes	NA	NA	yes	No	Limits activities to moderate exertion	Works light duties, part time	Avoids resting in bed entirely
3036_2003	2003	28	1	female	physio	8	no	yes	26-50%	yes	no	yes	NA	NA	NA	NA	NA	NA	NA	NA	NA	No	NA	yes	NA	yes	yes	NA	NA	yes	NA	NA	NA	yes	NA	NA	NA	NA	NA	Yes	Limits activities to moderate exertion	Works light duties, part time	Avoids resting in bed entirely
3038_2003	2003	53	1	female	physio	30	no	yes	less than 10%	yes	yes	yes	NA	NA	NA	NA	NA	NA	NA	NA	NA	No	NA	NA	NA	yes	NA	NA	NA	yes	NA	NA	NA	yes	NA	NA	NA	NA	NA	No	Avoids only painful activities	Works full duties, full time	Avoids resting in bed entirely
3041_2003	2003	38	1	female	physio	15	no	yes	10-25%	no	NA	yes	NA	NA	NA	NA	NA	NA	NA	NA	NA	No	NA	NA	NA	yes	yes	NA	NA	yes	NA	NA	NA	yes	NA	NA	NA	NA	NA	No	Avoids only painful activities	Works light duties, full time	Avoids resting in bed entirely
3045_2003	2003	39	1	female	physio	18	no	yes	less than 10%	yes	yes	yes	NA	NA	NA	NA	NA	NA	NA	NA	NA	No	NA	yes	NA	yes	yes	NA	NA	yes	NA	NA	NA	yes	NA	NA	NA	yes	NA	No	Avoids only painful activities	Works full duties, part time	Avoids resting in bed entirely
3046_2003	2003	60	1	female	physio	39	no	no	10-25%	yes	no	yes	NA	NA	NA	NA	NA	NA	NA	NA	NA	No	NA	NA	NA	yes	NA	NA	NA	NA	NA	NA	NA	yes	NA	NA	NA	NA	NA	No	Avoids only painful activities	Works light duties, full time	Avoids resting in bed entirely
3048_2003	2003	33	1	female	physio	11	yes	yes	51-75%	yes	no	yes	NA	NA	NA	NA	NA	NA	NA	NA	NA	No	NA	yes	NA	yes	yes	NA	NA	NA	NA	NA	yes	yes	NA	NA	yes	NA	NA	No	Avoids only painful activities	Works light duties, full time	Avoids resting in bed entirely
3049_2003	2003	64	1	male	physio	39	no	yes	less than 10%	yes	no	NA	NA	NA	NA	NA	NA	NA	NA	NA	NA	No	NA	NA	NA	yes	NA	NA	NA	yes	NA	NA	NA	yes	NA	NA	NA	NA	NA	No	Limits activities to moderate exertion	Works light duties, full time	Avoids resting in bed entirely
3053_2003	2003	53	1	male	physio	28	yes	yes	51-75%	yes	no	yes	NA	NA	NA	NA	NA	NA	NA	NA	NA	No	yes	yes	NA	yes	yes	yes	NA	yes	NA	NA	yes	yes	NA	yes	NA	yes	yes	No	Limits activities to moderate exertion	Works light duties, full time	Avoids resting in bed entirely
3054_2003	2003	40	1	male	physio	17	yes	yes	26-50%	no	NA	yes	NA	NA	NA	NA	NA	NA	NA	NA	NA	No	NA	NA	NA	yes	yes	NA	NA	NA	NA	NA	yes	NA	yes	yes	yes	NA	yes	No	Limits activities to light exertion	Works light duties, part time	Avoids resting in bed as much as possible
3055_2003	2003	28	1	male	physio	8	no	yes	51-75%	yes	yes	yes	NA	NA	NA	NA	NA	NA	NA	NA	NA	No	NA	yes	NA	yes	yes	NA	NA	yes	NA	NA	yes	yes	NA	NA	NA	NA	NA	No	Avoids only painful activities	Works light duties, full time	Avoids resting in bed entirely
3056_2003	2003	50	1	female	physio	28	yes	yes	10-25%	yes	no	NA	NA	NA	NA	NA	yes	NA	NA	NA	NA	No	NA	NA	NA	yes	NA	NA	NA	yes	NA	NA	NA	yes	yes	yes	NA	NA	NA	No	Avoids only painful activities	Works light duties, full time	Rests in bed only when pain is severe
3057_2003	2003	41	1	female	physio	20	no	yes	10-25%	yes	yes	NA	NA	NA	NA	NA	NA	NA	NA	NA	NA	NA	NA	yes	NA	yes	NA	NA	NA	yes	NA	NA	NA	yes	NA	NA	NA	NA	NA	No	Avoids only painful activities	Works light duties, full time	Avoids resting in bed as much as possible
3058_2003	2003	35	1	male	physio	14	no	yes	26-50%	yes	no	yes	NA	NA	NA	NA	NA	NA	NA	NA	NA	No	NA	yes	NA	yes	yes	NA	NA	yes	NA	NA	NA	yes	NA	NA	NA	NA	NA	Yes	Does not limit any activities	Works full duties, part time	Avoids resting in bed entirely
3059_2003	2003	60	1	female	physio	39	yes	no	51-75%	yes	no	yes	NA	NA	NA	NA	NA	NA	NA	NA	NA	No	NA	NA	NA	yes	NA	NA	NA	NA	NA	NA	yes	NA	NA	NA	NA	NA	yes	Yes	Avoids only painful activities	Works light duties, part time	Avoids resting in bed as much as possible
3062_2003	2003	50	1	female	physio	29	yes	yes	26-50%	yes	no	yes	NA	NA	NA	NA	NA	NA	NA	NA	NA	No	NA	NA	NA	yes	NA	NA	NA	NA	NA	NA	NA	yes	NA	yes	NA	NA	NA	No	Avoids only painful activities	Works light duties, part time	Avoids resting in bed as much as possible
3063_2003	2003	49	1	female	physio	27	no	yes	51-75%	yes	no	yes	NA	NA	NA	NA	NA	NA	NA	NA	NA	No	NA	NA	NA	yes	NA	NA	NA	NA	NA	NA	NA	NA	NA	NA	yes	NA	yes	No	Avoids only painful activities	Works light duties, part time	Avoids resting in bed entirely
3065_2003	2003	27	1	male	physio	6	yes	no	51-75%	yes	no	yes	NA	NA	NA	NA	NA	NA	NA	NA	NA	No	NA	NA	NA	yes	yes	NA	NA	NA	NA	NA	yes	yes	NA	yes	NA	NA	NA	Yes	Avoids only painful activities	Works light duties, full time	Avoids resting in bed as much as possible
3066_2003	2003	45	1	female	physio	24	yes	no	26-50%	yes	no	yes	NA	NA	NA	NA	NA	NA	NA	NA	NA	No	NA	NA	NA	yes	NA	NA	NA	NA	NA	NA	NA	NA	NA	yes	NA	NA	yes	No	Limits activities to light exertion	Remains off work	Rests in bed only when pain is severe
3068_2003	2003	39	1	female	physio	NA	no	yes	less than 10%	yes	no	yes	NA	NA	NA	NA	NA	NA	NA	NA	NA	No	NA	yes	NA	yes	yes	NA	NA	NA	NA	NA	yes	yes	NA	NA	yes	NA	NA	No	Does not limit any activities	Works full duties, full time	Avoids resting in bed entirely
3073_2003	2003	54	1	female	physio	32	no	yes	51-75%	no	NA	yes	NA	NA	NA	NA	NA	NA	NA	NA	NA	No	NA	NA	NA	yes	yes	NA	NA	yes	NA	NA	NA	yes	NA	NA	NA	NA	NA	No	Avoids only painful activities	Works light duties, full time	Avoids resting in bed as much as possible
3081_2003	2003	30	1	female	physio	10	no	yes	26-50%	yes	yes	yes	NA	NA	NA	NA	NA	NA	NA	NA	NA	No	yes	yes	NA	yes	yes	NA	NA	NA	NA	NA	yes	NA	NA	NA	yes	NA	NA	Yes	Limits activities to moderate exertion	Works light duties, full time	Avoids resting in bed entirely
3083_2003	2003	48	1	female	physio	20	yes	no	26-50%	no	NA	yes	NA	NA	NA	NA	NA	NA	NA	NA	NA	No	NA	NA	NA	yes	NA	NA	NA	NA	NA	NA	NA	yes	NA	yes	yes	NA	NA	Yes	Avoids only painful activities	Works light duties, full time	Avoids resting in bed as much as possible
3084_2003	2003	40	1	female	physio	18	yes	yes	51-75%	yes	yes	yes	NA	NA	NA	NA	NA	NA	NA	NA	NA	No	NA	NA	NA	yes	yes	NA	NA	yes	NA	NA	NA	yes	NA	NA	NA	NA	NA	No	Avoids only painful activities	Works full duties, full time	Avoids resting in bed entirely
3085_2003	2003	41	1	female	physio	20	no	yes	10-25%	no	NA	yes	NA	NA	NA	NA	NA	NA	NA	NA	NA	No	NA	NA	NA	yes	yes	NA	NA	yes	NA	NA	NA	yes	NA	NA	NA	NA	NA	No	Avoids only painful activities	Works light duties, full time	Avoids resting in bed entirely
3086_2003	2003	50	1	female	physio	28	no	yes	26-50%	no	NA	yes	NA	NA	NA	NA	NA	NA	NA	NA	NA	No	NA	NA	NA	yes	yes	NA	NA	NA	NA	NA	NA	NA	NA	yes	NA	NA	NA	No	Avoids only painful activities	Works light duties, part time	Avoids resting in bed entirely
3087_2003	2003	36	1	female	physio	16	yes	no	10-25%	no	NA	yes	NA	NA	NA	NA	NA	NA	NA	NA	NA	No	NA	yes	NA	yes	yes	NA	NA	yes	NA	NA	yes	yes	NA	yes	yes	NA	NA	Yes	Avoids only painful activities	Works light duties, part time	Avoids resting in bed as much as possible
3092_2003	2003	52	1	female	physio	31	no	yes	26-50%	yes	no	yes	NA	NA	NA	NA	NA	NA	NA	NA	NA	No	NA	NA	NA	yes	NA	NA	NA	yes	NA	NA	NA	yes	yes	yes	NA	NA	NA	No	Avoids only painful activities	Works light duties, part time	Avoids resting in bed entirely
3093_2003	2003	55	1	female	physio	33	no	yes	51-75%	yes	yes	yes	NA	NA	NA	NA	NA	NA	NA	NA	NA	No	NA	yes	NA	yes	yes	yes	NA	yes	NA	NA	NA	yes	NA	NA	NA	yes	yes	No	Avoids only painful activities	Works light duties, full time	Avoids resting in bed as much as possible
3096_2003	2003	42	1	female	physio	21	yes	yes	26-50%	yes	no	yes	NA	NA	NA	NA	NA	NA	NA	NA	NA	No	NA	yes	NA	yes	yes	yes	NA	yes	NA	NA	NA	yes	NA	NA	NA	NA	NA	No	Does not limit any activities	Works light duties, full time	Avoids resting in bed entirely
3100_2003	2003	38	1	female	physio	17	yes	no	51-75%	no	NA	yes	NA	NA	NA	NA	NA	NA	NA	NA	NA	No	NA	NA	NA	yes	yes	NA	NA	NA	NA	NA	NA	NA	NA	yes	yes	NA	NA	No	Limits activities to moderate exertion	Works light duties, full time	Avoids resting in bed as much as possible
3101_2003	2003	29	1	female	physio	18	yes	yes	10-25%	yes	yes	yes	NA	NA	NA	NA	NA	NA	NA	NA	NA	No	NA	yes	NA	yes	yes	NA	NA	yes	NA	NA	NA	yes	NA	NA	NA	NA	NA	No	Limits activities to light exertion	Works full duties, part time	Avoids resting in bed as much as possible
3103_2003	2003	31	1	female	physio	9	yes	yes	less than 10%	no	NA	yes	NA	NA	NA	NA	NA	NA	NA	NA	NA	No	NA	NA	NA	yes	NA	NA	NA	yes	NA	NA	yes	yes	NA	NA	NA	NA	NA	Yes	Does not limit any activities	Works light duties, full time	Avoids resting in bed as much as possible
3104_2003	2003	45	1	male	physio	21	yes	yes	26-50%	yes	yes	yes	NA	NA	NA	NA	NA	NA	NA	NA	NA	No	NA	NA	NA	yes	NA	yes	NA	yes	NA	NA	NA	yes	NA	yes	yes	NA	yes	No	Limits activities to light exertion	Works light duties, full time	Avoids resting in bed as much as possible
3105_2003	2003	41	1	female	physio	20	yes	no	26-50%	no	NA	yes	NA	NA	NA	NA	NA	NA	NA	NA	NA	No	NA	NA	NA	yes	NA	yes	NA	yes	NA	NA	yes	yes	NA	yes	yes	NA	NA	No	Avoids only painful activities	Works light duties, part time	Avoids resting in bed as much as possible
3109_2003	2003	40	1	female	physio	19	yes	no	26-50%	no	NA	yes	NA	NA	NA	NA	NA	NA	NA	NA	NA	No	NA	NA	NA	yes	yes	NA	NA	yes	NA	NA	NA	yes	NA	NA	NA	NA	NA	No	Avoids only painful activities	Works light duties, full time	Avoids resting in bed as much as possible
3111_2003	2003	44	1	female	physio	24	yes	no	26-50%	no	NA	yes	NA	NA	NA	NA	NA	NA	NA	NA	NA	No	NA	yes	NA	yes	yes	NA	NA	yes	NA	NA	NA	NA	NA	yes	NA	NA	yes	Yes	Limits activities to light exertion	Works light duties, part time	Avoids resting in bed entirely
3112_2003	2003	30	1	male	physio	7	yes	yes	More than 75%	no	NA	yes	NA	NA	NA	NA	NA	NA	NA	NA	NA	No	NA	NA	NA	NA	NA	NA	NA	yes	NA	NA	NA	NA	NA	NA	NA	NA	NA	No	Avoids only painful activities	Remains off work	Rests in bed only when pain is severe
3113_2003	2003	29	1	female	physio	8	yes	yes	51-75%	no	no	yes	NA	NA	NA	NA	NA	NA	NA	NA	NA	No	NA	yes	NA	yes	yes	NA	NA	NA	NA	NA	NA	yes	NA	NA	NA	NA	NA	No	Does not limit any activities	Works light duties, full time	Avoids resting in bed entirely
3114_2003	2003	63	1	female	physio	40	yes	yes	26-50%	yes	yes	NA	NA	NA	NA	NA	NA	NA	NA	NA	NA	Yes	NA	NA	NA	yes	yes	NA	NA	yes	NA	NA	NA	yes	NA	yes	yes	NA	NA	No	Avoids only painful activities	Works full duties, full time	Avoids resting in bed entirely
3115_2003	2003	41	1	female	physio	19	yes	no	51-75%	no	no	yes	NA	NA	NA	NA	NA	NA	NA	NA	NA	No	NA	NA	NA	yes	yes	yes	NA	NA	NA	NA	NA	yes	NA	yes	NA	NA	NA	No	Avoids only painful activities	Works light duties, full time	Avoids resting in bed as much as possible
3116_2003	2003	42	1	female	physio	21	no	no	10-25%	yes	no	yes	NA	NA	NA	NA	NA	NA	NA	NA	NA	No	NA	NA	NA	yes	yes	NA	NA	NA	NA	NA	NA	NA	NA	yes	NA	yes	NA	No	Limits activities to light exertion	Remains off work	Avoids resting in bed as much as possible
3117_2003	2003	32	1	female	physio	11	no	yes	26-50%	no	NA	yes	NA	NA	NA	NA	NA	NA	NA	NA	NA	No	NA	yes	NA	yes	yes	NA	NA	yes	NA	NA	NA	NA	NA	NA	NA	NA	NA	No	Limits activities to moderate exertion	Works light duties, full time	Avoids resting in bed entirely
3118_2003	2003	36	1	female	physio	14	no	yes	26-50%	yes	yes	yes	NA	NA	NA	NA	NA	NA	NA	NA	NA	No	NA	NA	NA	yes	NA	NA	NA	yes	NA	NA	NA	NA	NA	NA	NA	NA	NA	No	Does not limit any activities	Works light duties, full time	Avoids resting in bed entirely
3120_2003	2003	35	1	female	physio	7	no	yes	less than 10%	yes	no	yes	NA	NA	NA	NA	NA	NA	NA	NA	NA	No	NA	NA	NA	yes	yes	yes	NA	yes	NA	NA	NA	yes	NA	NA	NA	NA	NA	Yes	Limits activities to moderate exertion	Works full duties, full time	Avoids resting in bed entirely
3122_2003	2003	32	1	female	physio	10	no	yes	26-50%	no	no	yes	NA	NA	NA	NA	NA	NA	NA	NA	NA	No	NA	NA	NA	yes	NA	NA	NA	NA	NA	NA	NA	NA	yes	NA	NA	NA	NA	Yes	Limits activities to light exertion	Works light duties, part time	Avoids resting in bed entirely
3124_2003	2003	39	1	female	physio	11	no	yes	10-25%	no	NA	yes	NA	NA	NA	NA	NA	NA	NA	NA	NA	No	NA	NA	NA	yes	yes	NA	NA	yes	NA	NA	NA	yes	NA	yes	NA	NA	NA	No	Avoids only painful activities	Works full duties, full time	Avoids resting in bed entirely
3132_2003	2003	45	1	female	physio	20	yes	yes	51-75%	yes	yes	yes	NA	NA	NA	NA	NA	NA	NA	NA	NA	No	NA	NA	NA	yes	yes	NA	NA	NA	NA	NA	NA	yes	NA	NA	NA	NA	NA	Yes	Avoids only painful activities	Works full duties, part time	Avoids resting in bed as much as possible
3133_2003	2003	41	1	female	physio	19	no	yes	10-25%	no	NA	yes	NA	NA	NA	NA	NA	NA	NA	NA	NA	No	NA	yes	NA	yes	yes	NA	NA	yes	NA	NA	NA	yes	NA	yes	NA	NA	NA	Yes	Does not limit any activities	Works light duties, full time	Avoids resting in bed entirely
3136_2003	2003	45	1	female	physio	23	no	yes	51-75%	yes	no	yes	NA	NA	NA	NA	NA	NA	NA	NA	NA	No	NA	yes	NA	yes	NA	NA	NA	yes	NA	NA	NA	NA	NA	NA	NA	NA	NA	Yes	Does not limit any activities	Works full duties, full time	Avoids resting in bed entirely
3137_2003	2003	40	1	female	physio	20	yes	no	26-50%	yes	no	yes	NA	NA	NA	NA	NA	NA	NA	NA	NA	No	NA	yes	NA	NA	yes	NA	NA	yes	NA	NA	NA	yes	NA	yes	NA	yes	yes	No	Limits activities to moderate exertion	Works light duties, full time	Avoids resting in bed as much as possible
3138_2003	2003	51	1	male	physio	28	no	yes	less than 10%	no	NA	NA	NA	NA	NA	NA	yes	NA	NA	NA	NA	No	NA	yes	NA	yes	NA	NA	NA	yes	NA	NA	yes	NA	NA	NA	NA	NA	NA	Yes	Avoids only painful activities	Works light duties, full time	Rests in bed only when pain is severe
3141_2003	2003	30	1	female	physio	7	no	yes	26-50%	yes	no	yes	NA	NA	NA	NA	NA	NA	NA	NA	NA	Yes	NA	NA	NA	NA	NA	NA	NA	yes	NA	NA	yes	yes	NA	yes	NA	NA	NA	Yes	Avoids only painful activities	Works light duties, part time	Avoids resting in bed as much as possible
3142_2003	2003	47	1	female	physio	25	yes	yes	10-25%	no	NA	yes	NA	NA	NA	NA	NA	NA	NA	NA	NA	No	NA	NA	NA	yes	yes	NA	NA	NA	NA	NA	NA	NA	NA	NA	NA	NA	NA	No	Avoids only painful activities	Works light duties, full time	Avoids resting in bed entirely
3143_2003	2003	33	1	female	physio	21	yes	no	51-75%	yes	no	yes	NA	NA	NA	NA	NA	NA	NA	NA	NA	No	NA	NA	NA	yes	yes	NA	NA	yes	NA	NA	NA	yes	NA	yes	yes	NA	NA	No	Avoids only painful activities	Works light duties, full time	Avoids resting in bed entirely
3146_2003	2003	48	1	female	physio	25	yes	yes	10-25%	yes	yes	NA	NA	NA	NA	NA	yes	yes	NA	NA	NA	No	NA	yes	NA	yes	yes	NA	NA	yes	NA	NA	yes	NA	NA	NA	yes	yes	NA	No	Does not limit any activities	Works light duties, full time	Rests in bed only when pain is severe
3147_2003	2003	46	1	female	physio	25	yes	yes	10-25%	yes	yes	yes	NA	NA	NA	NA	NA	NA	NA	NA	NA	No	NA	NA	NA	yes	NA	NA	NA	NA	NA	NA	NA	yes	NA	yes	NA	NA	NA	No	Avoids only painful activities	Works light duties, full time	Avoids resting in bed as much as possible
3149_2003	2003	42	1	female	physio	20	no	yes	51-75%	yes	yes	yes	NA	NA	NA	NA	NA	NA	NA	NA	NA	No	NA	yes	NA	yes	yes	NA	NA	yes	NA	NA	NA	yes	NA	yes	NA	NA	NA	No	Does not limit any activities	Works full duties, full time	Avoids resting in bed entirely
3151_2003	2003	44	1	female	physio	23	no	yes	10-25%	no	NA	yes	NA	NA	NA	NA	NA	NA	NA	NA	NA	No	NA	NA	NA	yes	yes	NA	NA	NA	NA	NA	NA	yes	NA	NA	NA	NA	NA	No	Limits activities to moderate exertion	Works full duties, part time	Avoids resting in bed entirely
3152_2003	2003	51	1	female	physio	30	no	yes	51-75%	no	no	yes	NA	NA	NA	NA	NA	NA	NA	NA	NA	No	NA	NA	NA	yes	NA	NA	NA	yes	NA	NA	NA	NA	NA	NA	NA	NA	NA	No	Avoids only painful activities	Works full duties, part time	Avoids resting in bed as much as possible
3153_2003	2003	51	1	female	physio	30	yes	no	10-25%	yes	no	yes	NA	NA	NA	NA	NA	NA	NA	NA	NA	No	NA	yes	NA	yes	NA	NA	NA	yes	NA	NA	NA	NA	NA	yes	NA	NA	yes	Yes	Avoids only painful activities	Works light duties, full time	Avoids resting in bed as much as possible
3155_2003	2003	52	1	female	physio	30	no	yes	10-25%	no	NA	yes	NA	NA	NA	NA	NA	NA	NA	NA	NA	No	NA	NA	NA	yes	NA	NA	NA	yes	NA	NA	NA	NA	NA	NA	NA	NA	NA	No	Avoids only painful activities	Works full duties, part time	Avoids resting in bed as much as possible
3157_2003	2003	44	1	female	physio	20	yes	no	51-75%	yes	yes	yes	NA	NA	NA	NA	NA	NA	NA	NA	NA	No	NA	yes	NA	yes	NA	NA	NA	yes	NA	NA	NA	yes	NA	yes	NA	NA	NA	Yes	Limits activities to moderate exertion	Works full duties, part time	Avoids resting in bed entirely
3159_2003	2003	27	1	female	physio	6	yes	yes	10-25%	no	NA	yes	NA	NA	NA	NA	NA	NA	NA	NA	NA	No	NA	NA	NA	yes	yes	yes	NA	yes	NA	NA	NA	yes	NA	NA	NA	NA	NA	No	Limits activities to moderate exertion	Works light duties, full time	Avoids resting in bed as much as possible
3160_2003	2003	38	1	female	physio	17	no	yes	26-50%	yes	no	yes	NA	NA	NA	NA	NA	NA	NA	NA	NA	No	NA	yes	NA	yes	yes	NA	NA	yes	NA	NA	NA	NA	NA	NA	NA	NA	NA	No	Avoids only painful activities	Works full duties, part time	Avoids resting in bed as much as possible
3162_2003	2003	35	1	female	physio	14	yes	no	26-50%	yes	no	yes	NA	NA	NA	NA	NA	NA	NA	NA	NA	No	NA	NA	NA	yes	NA	NA	NA	yes	NA	NA	NA	NA	NA	yes	NA	NA	yes	No	Limits activities to moderate exertion	Works light duties, full time	Avoids resting in bed entirely
3165_2003	2003	33	1	female	physio	NA	no	yes	More than 75%	yes	yes	yes	NA	NA	NA	NA	NA	NA	NA	NA	NA	No	NA	yes	NA	yes	yes	NA	NA	yes	NA	NA	NA	NA	NA	NA	NA	NA	NA	No	Limits activities to moderate exertion	Works full duties, full time	Avoids resting in bed entirely
3169_2003	2003	39	1	female	physio	18	no	yes	26-50%	yes	yes	yes	NA	NA	NA	NA	NA	NA	NA	NA	NA	No	NA	yes	NA	yes	yes	NA	NA	yes	NA	NA	NA	yes	NA	NA	NA	NA	NA	Yes	Limits activities to moderate exertion	Works light duties, part time	Avoids resting in bed as much as possible
3171_2003	2003	28	1	male	physio	8	no	yes	10-25%	no	NA	yes	NA	NA	NA	NA	NA	NA	NA	NA	NA	No	NA	yes	NA	yes	yes	NA	NA	yes	NA	NA	NA	NA	NA	yes	yes	NA	NA	No	Avoids only painful activities	Works light duties, full time	Avoids resting in bed as much as possible
3174_2003	2003	44	1	female	physio	23	yes	yes	10-25%	yes	yes	yes	NA	NA	NA	NA	NA	NA	NA	NA	NA	No	NA	yes	NA	yes	yes	NA	NA	yes	NA	NA	NA	NA	NA	NA	NA	yes	NA	No	Does not limit any activities	Works light duties, part time	Avoids resting in bed entirely
3176_2003	2003	32	1	female	physio	11	yes	no	26-50%	yes	no	yes	NA	NA	NA	NA	NA	NA	NA	NA	NA	No	yes	NA	NA	yes	NA	NA	NA	yes	NA	NA	yes	yes	NA	yes	NA	NA	NA	No	Does not limit any activities	Works light duties, full time	Rests in bed only when pain is severe
3178_2003	2003	40	1	male	physio	NA	no	yes	26-50%	yes	no	yes	NA	NA	NA	NA	NA	NA	NA	NA	NA	No	NA	yes	NA	NA	NA	NA	NA	NA	NA	NA	NA	yes	NA	NA	NA	NA	NA	Yes	Limits activities to moderate exertion	Works full duties, part time	Avoids resting in bed entirely
3179_2003	2003	38	1	female	physio	16	no	yes	10-25%	yes	yes	yes	NA	NA	NA	NA	NA	NA	NA	NA	NA	No	NA	NA	NA	yes	yes	NA	NA	yes	NA	NA	yes	yes	NA	NA	NA	NA	NA	No	Limits activities to moderate exertion	Works light duties, part time	Rests in bed only when pain is severe
3180_2003	2003	40	1	female	physio	19	yes	no	26-50%	yes	yes	yes	NA	NA	NA	NA	NA	NA	NA	NA	NA	No	NA	NA	NA	yes	NA	yes	NA	NA	NA	NA	NA	yes	NA	yes	NA	NA	yes	No	Avoids only painful activities	Works light duties, part time	Avoids resting in bed entirely
3184_2003	2003	48	1	female	physio	27	yes	yes	26-50%	no	NA	yes	NA	NA	NA	NA	NA	NA	NA	NA	NA	No	NA	NA	NA	yes	NA	NA	NA	NA	NA	NA	NA	yes	NA	yes	NA	NA	NA	No	Avoids only painful activities	Works light duties, full time	Avoids resting in bed as much as possible
3185_2003	2003	44	1	female	physio	22	yes	yes	26-50%	yes	yes	yes	NA	NA	NA	NA	NA	NA	NA	NA	NA	No	NA	yes	NA	yes	yes	NA	NA	yes	NA	NA	yes	yes	NA	yes	yes	NA	NA	No	Avoids only painful activities	Works full duties, full time	Avoids resting in bed entirely
3186_2003	2003	45	1	female	physio	24	yes	yes	26-50%	yes	yes	NA	NA	NA	NA	NA	NA	NA	NA	NA	NA	No	NA	yes	NA	yes	NA	yes	NA	NA	NA	NA	NA	yes	NA	yes	NA	NA	NA	No	Avoids only painful activities	Works light duties, full time	Avoids resting in bed as much as possible
3187_2003	2003	59	1	female	physio	38	no	yes	10-25%	yes	no	yes	NA	NA	NA	NA	NA	NA	NA	NA	NA	No	NA	NA	NA	yes	NA	NA	NA	yes	NA	NA	NA	yes	NA	yes	NA	NA	yes	No	Avoids only painful activities	Works light duties, full time	Avoids resting in bed entirely
3191_2003	2003	52	1	female	physio	30	no	no	26-50%	yes	yes	yes	NA	NA	NA	NA	NA	NA	NA	NA	NA	No	NA	NA	NA	NA	yes	NA	NA	NA	NA	NA	NA	NA	yes	yes	NA	yes	NA	No	Avoids only painful activities	Works light duties, part time	Rests in bed only when pain is severe
3192_2003	2003	44	1	female	physio	22	yes	no	51-75%	yes	no	NA	NA	NA	NA	NA	yes	NA	NA	NA	NA	No	NA	NA	NA	yes	NA	yes	NA	NA	NA	NA	yes	NA	NA	yes	NA	NA	NA	Yes	Limits activities to light exertion	Works light duties, part time	Avoids resting in bed entirely
3196_2003	2003	30	1	female	physio	9	yes	yes	26-50%	yes	no	yes	NA	NA	NA	NA	NA	NA	NA	NA	NA	No	NA	yes	NA	yes	yes	NA	NA	yes	NA	NA	NA	yes	NA	yes	NA	NA	NA	No	Does not limit any activities	Works light duties, full time	Rests in bed only when pain is severe
3199_2003	2003	29	1	female	physio	8	yes	no	26-50%	no	NA	yes	NA	NA	NA	NA	NA	NA	NA	NA	NA	No	NA	NA	NA	yes	NA	NA	NA	NA	NA	NA	yes	yes	yes	yes	yes	NA	NA	No	Avoids only painful activities	Works light duties, part time	Rests in bed only when pain is severe
3202_2003	2003	35	1	female	physio	12	no	yes	51-75%	yes	no	yes	NA	NA	NA	NA	NA	NA	NA	NA	NA	No	NA	NA	NA	yes	yes	NA	NA	yes	NA	NA	NA	NA	NA	NA	yes	NA	NA	No	Avoids only painful activities	Works light duties, full time	Avoids resting in bed entirely
3203_2003	2003	33	1	female	physio	11	no	yes	26-50%	yes	yes	yes	NA	NA	NA	NA	NA	NA	NA	NA	NA	No	NA	yes	NA	NA	NA	NA	NA	yes	NA	NA	NA	yes	NA	yes	NA	NA	NA	No	Limits activities to moderate exertion	Works full duties, full time	Rests in bed only when pain is severe
3206_2003	2003	29	1	female	physio	7	yes	no	26-50%	yes	no	yes	NA	NA	NA	NA	NA	NA	NA	NA	NA	No	NA	yes	NA	yes	NA	NA	NA	NA	NA	NA	NA	yes	NA	NA	NA	NA	NA	No	Avoids only painful activities	Works light duties, full time	Avoids resting in bed entirely
3207_2003	2003	29	1	female	physio	7	yes	yes	51-75%	yes	yes	yes	NA	NA	NA	NA	NA	NA	NA	NA	NA	No	NA	NA	NA	yes	yes	NA	NA	yes	NA	NA	NA	yes	NA	yes	NA	NA	NA	No	Limits activities to moderate exertion	Works full duties, part time	Avoids resting in bed as much as possible
3209_2003	2003	39	1	female	physio	8	no	yes	less than 10%	yes	yes	yes	NA	NA	NA	NA	NA	NA	NA	NA	NA	No	NA	NA	NA	yes	NA	NA	NA	NA	NA	NA	NA	yes	NA	yes	NA	NA	NA	No	Avoids only painful activities	Works light duties, full time	Avoids resting in bed as much as possible
3211_2003	2003	42	1	female	physio	21	no	yes	26-50%	yes	yes	yes	NA	NA	NA	NA	NA	NA	NA	NA	NA	No	NA	NA	NA	yes	yes	NA	NA	NA	NA	NA	NA	yes	NA	NA	NA	NA	NA	Yes	Limits activities to moderate exertion	Works light duties, full time	Avoids resting in bed as much as possible
3212_2003	2003	43	1	female	physio	23	yes	yes	26-50%	yes	no	yes	NA	NA	NA	NA	NA	NA	NA	NA	NA	No	NA	NA	NA	yes	yes	NA	NA	NA	NA	NA	NA	yes	NA	NA	NA	NA	NA	No	Limits activities to moderate exertion	Works light duties, part time	Rests in bed only when pain is severe
3217_2003	2003	34	1	female	physio	13	yes	yes	26-50%	yes	yes	yes	NA	NA	NA	NA	NA	NA	NA	NA	NA	No	NA	yes	NA	yes	yes	NA	NA	yes	NA	NA	NA	yes	NA	NA	NA	NA	NA	No	Avoids only painful activities	Works light duties, part time	Avoids resting in bed as much as possible
3220_2003	2003	42	1	female	physio	14	no	yes	51-75%	yes	no	yes	NA	NA	NA	NA	NA	NA	NA	NA	NA	No	NA	yes	NA	yes	yes	NA	NA	yes	NA	NA	NA	yes	NA	NA	NA	NA	NA	Yes	Limits activities to light exertion	Works light duties, part time	Avoids resting in bed entirely
3221_2003	2003	42	1	female	physio	21	no	yes	51-75%	yes	no	yes	NA	NA	NA	NA	NA	NA	NA	NA	NA	No	NA	NA	NA	yes	yes	NA	NA	yes	NA	NA	NA	yes	NA	NA	NA	NA	NA	No	Avoids only painful activities	Works full duties, part time	Avoids resting in bed entirely
3222_2003	2003	54	1	female	physio	30	yes	yes	More than 75%	yes	no	NA	NA	NA	NA	NA	NA	NA	NA	NA	NA	Yes	yes	yes	NA	yes	yes	yes	NA	yes	NA	NA	NA	yes	yes	NA	NA	NA	NA	Yes	Does not limit any activities	Works light duties, part time	Avoids resting in bed entirely
3226_2003	2003	39	1	female	physio	18	no	yes	10-25%	no	NA	yes	NA	NA	NA	NA	NA	NA	NA	NA	NA	No	NA	NA	NA	yes	yes	NA	NA	yes	NA	NA	yes	yes	NA	NA	NA	NA	NA	No	Avoids only painful activities	Works light duties, full time	Avoids resting in bed entirely
3227_2003	2003	31	1	female	physio	10	yes	no	10-25%	yes	no	yes	NA	NA	NA	NA	NA	NA	NA	NA	NA	No	NA	NA	NA	yes	yes	NA	NA	yes	NA	NA	NA	yes	NA	yes	NA	NA	NA	No	Limits activities to light exertion	Works light duties, full time	Avoids resting in bed as much as possible
3230_2003	2003	51	1	female	physio	9	yes	yes	26-50%	yes	yes	yes	NA	NA	NA	NA	NA	NA	NA	NA	yes	Yes	NA	yes	NA	yes	yes	NA	NA	yes	NA	NA	NA	yes	NA	NA	NA	NA	NA	Yes	Does not limit any activities	Works full duties, full time	Avoids resting in bed entirely
3233_2003	2003	41	1	female	physio	20	no	yes	26-50%	yes	yes	yes	NA	NA	NA	NA	NA	NA	NA	NA	NA	No	NA	yes	NA	yes	yes	NA	NA	yes	NA	NA	NA	yes	NA	NA	NA	NA	NA	No	Does not limit any activities	Works light duties, full time	Avoids resting in bed entirely
3234_2003	2003	37	1	female	physio	16	no	yes	51-75%	yes	yes	yes	NA	NA	NA	NA	NA	NA	NA	NA	NA	No	NA	NA	NA	yes	yes	NA	NA	yes	NA	NA	NA	yes	NA	NA	NA	NA	NA	No	Limits activities to light exertion	Works light duties, full time	Avoids resting in bed as much as possible
3235_2003	2003	38	1	male	physio	17	yes	yes	26-50%	no	NA	NA	NA	NA	NA	NA	NA	NA	NA	NA	NA	No	NA	yes	NA	yes	yes	NA	NA	yes	NA	NA	NA	NA	NA	yes	NA	NA	NA	Yes	Avoids only painful activities	Works light duties, full time	Avoids resting in bed entirely
3236_2003	2003	37	1	female	physio	16	no	yes	26-50%	yes	no	yes	NA	NA	NA	NA	NA	NA	NA	NA	NA	No	NA	yes	NA	yes	yes	NA	NA	yes	NA	NA	NA	NA	NA	NA	NA	NA	NA	Yes	Does not limit any activities	Works full duties, part time	Avoids resting in bed as much as possible
3238_2003	2003	42	1	male	physio	13	yes	no	26-50%	yes	no	yes	NA	NA	NA	NA	NA	NA	NA	NA	NA	No	NA	yes	NA	NA	yes	NA	NA	yes	NA	NA	NA	NA	NA	NA	NA	NA	NA	Yes	Limits activities to moderate exertion	Works light duties, full time	Avoids resting in bed entirely
3239_2003	2003	60	1	female	physio	35	no	yes	10-25%	yes	no	yes	NA	NA	NA	NA	NA	NA	NA	NA	NA	No	NA	yes	NA	yes	NA	NA	NA	yes	NA	NA	NA	yes	NA	yes	NA	NA	NA	No	Does not limit any activities	Works light duties, full time	Avoids resting in bed entirely
3240_2003	2003	30	1	female	physio	8	yes	no	51-75%	no	NA	yes	NA	NA	NA	NA	NA	NA	NA	NA	NA	No	NA	NA	NA	yes	NA	NA	NA	yes	NA	NA	yes	yes	NA	yes	yes	NA	NA	No	Avoids only painful activities	Works light duties, full time	Avoids resting in bed as much as possible
3241_2003	2003	56	1	male	physio	31	yes	no	26-50%	yes	yes	yes	NA	NA	NA	NA	NA	NA	NA	NA	NA	No	NA	NA	NA	yes	NA	yes	NA	yes	NA	NA	NA	yes	yes	NA	NA	NA	NA	No	Avoids only painful activities	Remains off work	Avoids resting in bed entirely
3243_2003	2003	42	1	female	physio	21	no	yes	26-50%	yes	yes	yes	NA	NA	NA	NA	NA	NA	NA	NA	NA	No	NA	NA	NA	yes	yes	NA	NA	NA	NA	NA	NA	NA	NA	NA	NA	NA	NA	No	Limits activities to light exertion	Remains off work	Rests in bed only when pain is severe
3244_2003	2003	47	1	female	physio	26	no	yes	51-75%	yes	no	NA	NA	NA	NA	NA	NA	NA	NA	NA	NA	No	NA	NA	NA	yes	NA	NA	NA	yes	NA	NA	NA	yes	NA	yes	NA	NA	NA	Yes	Does not limit any activities	Works light duties, full time	Avoids resting in bed entirely
3247_2003	2003	46	1	female	physio	24	yes	yes	10-25%	no	no	yes	NA	NA	NA	NA	NA	NA	NA	NA	NA	No	NA	NA	NA	yes	yes	NA	NA	NA	NA	NA	NA	yes	NA	NA	NA	NA	NA	No	Avoids only painful activities	Works light duties, part time	Avoids resting in bed as much as possible
3249_2003	2003	40	1	female	physio	18	yes	no	10-25%	yes	yes	yes	NA	NA	NA	NA	NA	NA	NA	NA	NA	No	NA	yes	NA	yes	yes	NA	NA	yes	NA	NA	yes	NA	NA	NA	NA	NA	NA	No	Avoids only painful activities	Works light duties, full time	Avoids resting in bed entirely
3251_2003	2003	62	1	female	physio	41	yes	yes	10-25%	yes	yes	yes	NA	NA	NA	NA	NA	NA	NA	NA	NA	No	yes	NA	NA	yes	NA	NA	NA	yes	NA	NA	NA	yes	NA	NA	yes	NA	NA	No	Avoids only painful activities	Works light duties, full time	Avoids resting in bed as much as possible
3253_2003	2003	44	1	female	physio	23	no	yes	less than 10%	yes	yes	yes	NA	NA	NA	NA	NA	NA	NA	NA	NA	No	NA	NA	NA	yes	NA	NA	NA	NA	NA	NA	NA	yes	NA	NA	NA	NA	NA	No	Limits activities to moderate exertion	Works light duties, part time	Avoids resting in bed entirely
3257_2003	2003	57	1	male	physio	28	no	yes	26-50%	yes	yes	yes	NA	NA	NA	NA	NA	NA	NA	NA	NA	No	NA	yes	NA	yes	yes	NA	NA	NA	NA	NA	NA	yes	NA	NA	NA	NA	NA	No	Limits activities to moderate exertion	Works light duties, full time	Avoids resting in bed entirely
3259_2003	2003	39	1	female	physio	18	yes	yes	10-25%	no	NA	yes	NA	NA	NA	NA	NA	NA	NA	NA	NA	No	NA	NA	NA	yes	yes	NA	NA	yes	NA	NA	NA	NA	NA	yes	NA	NA	NA	No	Avoids only painful activities	Works light duties, full time	Avoids resting in bed entirely
3260_2003	2003	50	1	female	physio	29	no	no	26-50%	yes	no	yes	NA	NA	NA	NA	NA	NA	NA	NA	NA	No	NA	NA	NA	yes	NA	yes	NA	yes	NA	NA	yes	yes	yes	NA	yes	NA	NA	No	Limits activities to moderate exertion	Works light duties, part time	Avoids resting in bed as much as possible
3261_2003	2003	55	1	female	physio	33	no	yes	10-25%	yes	no	yes	NA	NA	NA	NA	NA	NA	NA	NA	NA	No	NA	NA	NA	yes	NA	NA	NA	yes	NA	NA	NA	yes	NA	NA	NA	NA	NA	Yes	Avoids only painful activities	Works light duties, full time	Avoids resting in bed entirely
3264_2003	2003	39	1	female	physio	20	no	yes	More than 75%	no	no	yes	NA	NA	NA	NA	NA	NA	NA	NA	NA	No	NA	yes	NA	yes	yes	NA	NA	yes	NA	NA	NA	NA	NA	NA	NA	NA	NA	Yes	Limits activities to light exertion	Works light duties, part time	Avoids resting in bed as much as possible
3267_2003	2003	47	1	female	physio	24	no	yes	26-50%	yes	yes	yes	NA	NA	NA	NA	NA	NA	NA	NA	NA	No	NA	yes	NA	yes	yes	NA	NA	yes	NA	NA	NA	NA	NA	NA	NA	NA	NA	No	Does not limit any activities	Works full duties, full time	Avoids resting in bed entirely
3268_2003	2003	66	1	male	physio	40	yes	no	26-50%	yes	no	yes	NA	NA	NA	NA	NA	NA	NA	NA	NA	No	NA	NA	NA	yes	yes	NA	NA	NA	NA	NA	NA	NA	NA	NA	NA	NA	NA	No	Limits activities to light exertion	Remains off work	Rests in bed only when pain is severe
3269_2003	2003	46	1	female	physio	24	yes	no	51-75%	yes	no	yes	NA	NA	NA	NA	NA	NA	NA	NA	NA	No	NA	yes	NA	yes	NA	NA	NA	NA	NA	NA	yes	yes	NA	yes	NA	NA	NA	No	Limits activities to moderate exertion	Works light duties, full time	Avoids resting in bed entirely
[truncated: 1,559 more rows]
